# Supplementary material for: Crystal structure of di­bromido­(N,N-di­methyl­formamide-κO){2-(1H-indol-3-yl)-N-[(quinolin-2-yl-κN)methyl­idene]ethanamine-κN}cadmium
Source: Acta Crystallogr E Crystallogr Commun. 2015 Jan 21;71(Pt 2):m31–2. doi: 10.1107/S2056989015000778 (PMC4384581; doi:10.1107/S2056989015000778)
Supplement: Supplementary file 1 [file e-71-00m31-sup1.cif]

##############################################################################
#                                                                            #
# This CIF contains the data in a paper accepted for publication in          #
# Acta Crystallographica Section E. It conforms to the requirements of       #
# Notes for Authors for Acta Crystallographica Section E, and has been       #
# peer reviewed under the auspices of the IUCr Commission on Journals.       #
#                                                                            #
# Full details of the Crystallographic Information File format               #
# are given in the paper "The Crystallographic Information File (CIF):       #
# a New Standard Archive File for Crystallography" by S. R. Hall, F. H.      #
# Allen and I. D. Brown [Acta Cryst. (1991), A47, 655-685].                  #
#                                                                            #
# The current version of the core CIF dictionary is obtainable from          #
# ftp://ftp.iucr.org/pub/cif_core.dic.                                       #
#                                                                            #
# Software is freely available for graphical display of the structure(s)     #
# in this CIF. For information consult the CIF software page                 #
# http://www.iucr.org/resources/cif/software.                                #
#                                                                            #
# This file may be used for bona fide research purposes within the           #
# scientific community so long as proper attribution is given to the journal # 
# article from which it was obtained.                                        #
#                                                                            #
##############################################################################
data_global
_audit_creation_method     'SHELXL97 (Sheldrick, 2008)'
_journal_date_recd_electronic     2014-12-15
_journal_date_accepted     2015-01-14
_journal_name_full     'Acta Crystallographica, Section E'
_journal_year     2015
_journal_volume     71
_journal_issue      2
_journal_page_first     m31
_journal_page_last     m32
_journal_paper_category     HM
_journal_paper_doi     10.1107/S2056989015000778
_journal_coeditor_code     GG2145
_publ_contact_author_name     'Dr Natalia O.Sharkina'
_publ_contact_author_address
;
National Taras Shevchenko University,
Department of Chemistry,
Volodymyrska str. 64, 01601 Kyiv, Ukraine
;
_publ_contact_author_email     ' nsharkina@ukr.net'
_publ_contact_author_fax      380442393293
_publ_contact_author_phone      380442393293
_publ_section_title
;\
Crystal structure of
dibromido(<i>N</i>,<i>N</i>-dimethylformamide-\k<i>O</i>){2-(1<i>H</i>-indol-\
3-yl)-<i>N</i>-[(quinolin-2-yl-\k<i>N</i>)methylidene]ethanamine-\k<i>N</i>}\
cadmium
;
loop_
    _publ_author_name
    _publ_author_footnote
    _publ_author_address
    'Faizi, Md. Serajul Haque' .
;
Department of Chemistry,
Indian Institute of Technology Kanpur,
Kanpur, UP 208 016, India
;
    'Sharkina, Natalia O.' .
;
National Taras Shevchenko University,
Department of Chemistry,
Volodymyrska str. 64, 01601 Kyiv, Ukraine
;
    'Yuliya M. Davydenko' .
;
National Taras Shevchenko University,
Department of Chemistry,
Volodymyrska str. 64, 01601 Kyiv, Ukraine
;
data_I
_audit_creation_method     SHELXL-97
_chemical_name_systematic
;\
Dibromido(<i>N</i>,<i>N</i>-dimethylformamide-\k<i>O</i>){2-(1<i>H</i>-\
indol-3-yl)-<i>N</i>-[(quinolin-2-yl-\
\k<i>N</i>)methylidene]ethanamine-\k<i>N</i>}cadmium
;
_chemical_name_common     ?
_chemical_formula_moiety     'C23 H24 Br2 Cd N4 O'
_chemical_formula_sum     'C23 H24 Br2 Cd N4 O'
_chemical_formula_iupac     '[Cd Br2 (C20 H17 N3) (C3 H7 N O)]'
_chemical_formula_weight     644.68
_chemical_melting_point     ?
_symmetry_cell_setting     monoclinic
_symmetry_space_group_name_H-M     'P 21/n'
_symmetry_space_group_name_Hall     '-P 2yn'
loop_
    _symmetry_equiv_pos_as_xyz
    'x, y, z'
    '-x+1/2, y+1/2, -z+1/2'
    '-x, -y, -z'
    'x-1/2, -y-1/2, z-1/2'
_cell_length_a     14.686(4)
_cell_length_b     8.384(2)
_cell_length_c     20.157(6)
_cell_angle_alpha     90.00
_cell_angle_beta     97.785(5)
_cell_angle_gamma     90.00
_cell_volume     2458.9(12)
_cell_formula_units_Z     4
_cell_measurement_reflns_used     2146
_cell_measurement_theta_min     1.82
_cell_measurement_theta_max     25.00
_cell_measurement_temperature     100(2)
_exptl_crystal_description     block
_exptl_crystal_colour     yellow
_exptl_crystal_size_max     0.20
_exptl_crystal_size_mid     0.15
_exptl_crystal_size_min     0.12
_exptl_crystal_density_diffrn     1.741
_exptl_crystal_density_meas     ?
_exptl_crystal_density_method     'not measured'
_exptl_crystal_F_000     1264
_exptl_absorpt_coefficient_mu     4.160
_exptl_absorpt_correction_type     multi-scan
_exptl_absorpt_process_details
;
(SADABS; Bruker, 2003)
;
_exptl_absorpt_correction_T_min     0.4901
_exptl_absorpt_correction_T_max     0.6352
_exptl_special_details     ?
_diffrn_ambient_temperature     100(2)
_diffrn_radiation_type     MoK\a
_diffrn_radiation_wavelength     0.71073
_diffrn_radiation_source     'fine-focus sealed tube'
_diffrn_radiation_monochromator     graphite
_diffrn_measurement_device_type     'Bruker SMART APEX CCD'
_diffrn_measurement_method     /w-scans
_diffrn_reflns_number     12172
_diffrn_reflns_av_R_equivalents     0.0340
_diffrn_reflns_av_sigmaI/netI     0.0418
_diffrn_reflns_theta_min     1.62
_diffrn_reflns_theta_max     25.00
_diffrn_reflns_theta_full     25.00
_diffrn_measured_fraction_theta_max     0.998
_diffrn_measured_fraction_theta_full     0.998
_diffrn_reflns_limit_h_min     -17
_diffrn_reflns_limit_h_max     17
_diffrn_reflns_limit_k_min     -9
_diffrn_reflns_limit_k_max     9
_diffrn_reflns_limit_l_min     -20
_diffrn_reflns_limit_l_max     23
_refine_special_details
;
 Refinement of F^2^ against ALL reflections.  The weighted R-factor wR and
 goodness of fit S are based on F^2^, conventional R-factors R are based
 on F, with F set to zero for negative F^2^. The threshold expression of
 F^2^ > 2sigma(F^2^) is used only for calculating R-factors(gt) etc. and is
 not relevant to the choice of reflections for refinement.  R-factors based
 on F^2^ are statistically about twice as large as those based on F, and R-
 factors based on ALL data will be even larger.
;
_reflns_number_total     4308
_reflns_number_gt     3120
_reflns_threshold_expression     I>2\s(I)
_refine_ls_structure_factor_coef     Fsqd
_refine_ls_matrix_type     full
_refine_ls_R_factor_all     0.0578
_refine_ls_R_factor_gt     0.0359
_refine_ls_wR_factor_gt     0.0815
_refine_ls_wR_factor_ref     0.0923
_refine_ls_goodness_of_fit_ref     1.021
_refine_ls_restrained_S_all     1.013
_refine_ls_number_reflns     4308
_refine_ls_number_parameters     286
_refine_ls_number_restraints     90
_refine_ls_hydrogen_treatment     mixed
_refine_ls_weighting_scheme     calc
_refine_ls_weighting_details
                       'w=1/[\s^2^(Fo^2^)+(0.046P)^2^] where P=(Fo^2^+2Fc^2^)/3'
_atom_sites_solution_hydrogens     geom
_atom_sites_solution_primary     direct
_atom_sites_solution_secondary     difmap
_refine_ls_shift/su_max     0.001
_refine_ls_shift/su_mean     0.000
_refine_diff_density_max     0.736
_refine_diff_density_min     -0.468
_refine_ls_extinction_method     none
_refine_ls_extinction_coef     ?
loop_
    _atom_type_symbol
    _atom_type_description
    _atom_type_scat_dispersion_real
    _atom_type_scat_dispersion_imag
    _atom_type_scat_source
    'C' 'C' 0.0033 0.0016
                         'International Tables Vol C Tables 4.2.6.8 and 6.1.1.4'
    'H' 'H' 0.0000 0.0000
                         'International Tables Vol C Tables 4.2.6.8 and 6.1.1.4'
    'Cd' 'Cd' -0.8075 1.2024
                         'International Tables Vol C Tables 4.2.6.8 and 6.1.1.4'
    'N' 'N' 0.0061 0.0033
                         'International Tables Vol C Tables 4.2.6.8 and 6.1.1.4'
    'Br' 'Br' -0.2901 2.4595
                         'International Tables Vol C Tables 4.2.6.8 and 6.1.1.4'
    'O' 'O' 0.0106 0.0060
                         'International Tables Vol C Tables 4.2.6.8 and 6.1.1.4'
_computing_data_collection
;
SMART (Bruker, 2003)
;
_computing_cell_refinement
;
SAINT (Bruker, 2003)
;
_computing_data_reduction
;
SAINT (Bruker, 2003)
;
_computing_structure_solution
;
SIR97 (Altomare <i>et al.</i>, 1999)
;
_computing_structure_refinement
;
SHELXL97 (Sheldrick, 2015)
;
_computing_molecular_graphics
;
DIAMOND (Brandenburg & Putz, 2001)
;
_computing_publication_material
;
SHELXL97 (Sheldrick, 2015)
;
loop_
    _atom_site_type_symbol
    _atom_site_label
    _atom_site_fract_x
    _atom_site_fract_y
    _atom_site_fract_z
    _atom_site_U_iso_or_equiv
    _atom_site_adp_type
    _atom_site_calc_flag
    _atom_site_refinement_flags
    _atom_site_occupancy
    _atom_site_symmetry_multiplicity
    _atom_site_disorder_assembly
    _atom_site_disorder_group
    C C1 0.5561(3) 0.7787(5) 0.6436(2) 0.0453(10) Uani d U 1 1 . .
    C C2 0.5466(3) 0.7981(6) 0.5739(2) 0.0566(12) Uani d U 1 1 . .
    H H2 0.5985 0.7951 0.5520 0.068 Uiso calc R 1 1 . .
    C C3 0.4627(4) 0.8211(6) 0.5382(3) 0.0677(14) Uani d U 1 1 . .
    H H3 0.4574 0.8341 0.4920 0.081 Uiso calc R 1 1 . .
    C C4 0.3834(3) 0.8255(6) 0.5702(3) 0.0700(15) Uani d U 1 1 . .
    H H4 0.3263 0.8418 0.5450 0.084 Uiso calc R 1 1 . .
    C C5 0.3891(3) 0.8065(6) 0.6373(3) 0.0649(13) Uani d U 1 1 . .
    H H5 0.3359 0.8083 0.6577 0.078 Uiso calc R 1 1 . .
    C C6 0.4762(3) 0.7837(5) 0.6770(2) 0.0502(11) Uani d U 1 1 . .
    C C7 0.4882(3) 0.7673(6) 0.7461(3) 0.0577(12) Uani d U 1 1 . .
    H H7 0.4372 0.7704 0.7689 0.069 Uiso calc R 1 1 . .
    C C8 0.5739(3) 0.7469(6) 0.7813(2) 0.0554(12) Uani d U 1 1 . .
    H H8 0.5820 0.7370 0.8277 0.067 Uiso calc R 1 1 . .
    C C9 0.6492(3) 0.7413(5) 0.7455(2) 0.0439(10) Uani d U 1 1 . .
    C C10 0.7428(3) 0.7150(5) 0.7806(2) 0.0441(10) Uani d U 1 1 . .
    H H10 0.7511 0.7098 0.8272 0.053 Uiso calc R 1 1 . .
    C C11 0.9037(3) 0.6785(5) 0.7898(2) 0.0469(11) Uani d U 1 1 . .
    H H11A 0.9358 0.5919 0.7711 0.056 Uiso calc R 1 1 . .
    H H11B 0.8962 0.6500 0.8354 0.056 Uiso calc R 1 1 . .
    C C12 0.9611(3) 0.8304(5) 0.7905(2) 0.0522(11) Uani d U 1 1 . .
    H H12A 0.9698 0.8576 0.7450 0.063 Uiso calc R 1 1 . .
    H H12B 0.9284 0.9176 0.8084 0.063 Uiso calc R 1 1 . .
    C C13 1.0533(3) 0.8096(5) 0.8323(2) 0.0495(11) Uani d U 1 1 . .
    C C14 1.0778(4) 0.8648(6) 0.8953(2) 0.0636(13) Uani d U 1 1 . .
    H H14 1.0406 0.9277 0.9185 0.076 Uiso calc R 1 1 . .
    C C15 1.1988(3) 0.7273(6) 0.8722(2) 0.0556(12) Uani d U 1 1 . .
    C C16 1.2826(3) 0.6473(7) 0.8738(3) 0.0686(14) Uani d U 1 1 . .
    H H16 1.3262 0.6495 0.9118 0.082 Uiso calc R 1 1 . .
    C C17 1.2980(4) 0.5663(7) 0.8180(3) 0.0753(15) Uani d U 1 1 . .
    H H17 1.3532 0.5119 0.8182 0.090 Uiso calc R 1 1 . .
    C C18 1.2341(4) 0.5622(7) 0.7609(3) 0.0715(15) Uani d U 1 1 . .
    H H18 1.2477 0.5079 0.7232 0.086 Uiso calc R 1 1 . .
    C C19 1.1504(3) 0.6380(6) 0.7594(2) 0.0583(12) Uani d U 1 1 . .
    H H19 1.1074 0.6339 0.7211 0.070 Uiso calc R 1 1 . .
    C C20 1.1309(3) 0.7205(5) 0.8157(2) 0.0477(10) Uani d U 1 1 . .
    C C21 0.9869(3) 0.7038(7) 0.5975(3) 0.0697(15) Uani d U 1 1 . .
    H H21 0.9706 0.8096 0.5887 0.084 Uiso calc R 1 1 . .
    C C22 1.1131(5) 0.7539(10) 0.5352(5) 0.150(4) Uani d U 1 1 . .
    H H22A 1.1142 0.7114 0.4911 0.225 Uiso calc R 1 1 . .
    H H22B 1.1747 0.7609 0.5580 0.225 Uiso calc R 1 1 . .
    H H22C 1.0859 0.8583 0.5319 0.225 Uiso calc R 1 1 . .
    C C23 1.0901(5) 0.4887(8) 0.5815(3) 0.099(2) Uani d U 1 1 . .
    H H23A 1.1049 0.4468 0.5399 0.149 Uiso calc R 1 1 . .
    H H23B 1.0420 0.4258 0.5962 0.149 Uiso calc R 1 1 . .
    H H23C 1.1436 0.4849 0.6146 0.149 Uiso calc R 1 1 . .
    Cd Cd1 0.78346(2) 0.70754(4) 0.635528(15) 0.04782(13) Uani d U 1 1 . .
    N N1 0.6416(2) 0.7570(4) 0.67886(17) 0.0435(8) Uani d U 1 1 . .
    N N2 0.8125(2) 0.6993(4) 0.75016(17) 0.0426(8) Uani d U 1 1 . .
    N N3 1.1651(3) 0.8157(6) 0.9203(2) 0.0696(12) Uani d DU 1 1 . .
    N N4 1.0598(3) 0.6510(6) 0.5720(2) 0.0701(12) Uani d U 1 1 . .
    Br Br1 0.79839(4) 0.96756(6) 0.57108(3) 0.06928(18) Uani d U 1 1 . .
    Br Br2 0.72209(4) 0.46231(6) 0.56734(2) 0.06947(18) Uani d U 1 1 . .
    O O1 0.9397(2) 0.6298(5) 0.63075(17) 0.0739(10) Uani d U 1 1 . .
    H H3N3 1.192(3) 0.842(5) 0.9637(13) 0.071(15) Uiso d D 1 1 . .
loop_
    _atom_site_aniso_label
    _atom_site_aniso_U_11
    _atom_site_aniso_U_22
    _atom_site_aniso_U_33
    _atom_site_aniso_U_12
    _atom_site_aniso_U_13
    _atom_site_aniso_U_23
    C1 0.045(2) 0.041(3) 0.050(3) -0.002(2) 0.0079(19) -0.004(2)
    C2 0.051(3) 0.067(3) 0.050(3) 0.002(3) 0.003(2) -0.002(2)
    C3 0.066(3) 0.073(4) 0.060(3) 0.001(3) -0.006(2) 0.000(3)
    C4 0.044(3) 0.076(4) 0.083(4) 0.009(3) -0.013(3) -0.005(3)
    C5 0.043(3) 0.070(4) 0.081(3) 0.005(3) 0.008(2) -0.011(3)
    C6 0.043(2) 0.043(3) 0.066(3) 0.000(2) 0.012(2) -0.007(2)
    C7 0.053(3) 0.058(3) 0.066(3) 0.001(2) 0.022(2) -0.007(2)
    C8 0.058(3) 0.061(3) 0.051(3) 0.002(2) 0.020(2) -0.003(2)
    C9 0.048(2) 0.040(3) 0.045(3) 0.001(2) 0.0099(19) -0.0047(19)
    C10 0.056(2) 0.041(3) 0.037(2) 0.002(2) 0.0097(19) -0.0008(19)
    C11 0.051(2) 0.046(3) 0.042(2) 0.001(2) 0.001(2) 0.004(2)
    C12 0.056(3) 0.046(3) 0.054(3) 0.001(2) 0.005(2) 0.003(2)
    C13 0.056(3) 0.047(3) 0.044(3) -0.010(2) 0.004(2) 0.001(2)
    C14 0.070(3) 0.065(3) 0.057(3) -0.012(3) 0.011(2) -0.014(3)
    C15 0.051(3) 0.064(3) 0.050(3) -0.014(2) -0.003(2) 0.009(2)
    C16 0.056(3) 0.075(4) 0.071(3) -0.010(3) -0.006(3) 0.020(3)
    C17 0.051(3) 0.080(4) 0.094(4) -0.004(3) 0.006(3) 0.016(3)
    C18 0.067(3) 0.081(4) 0.071(3) -0.003(3) 0.025(3) 0.001(3)
    C19 0.064(3) 0.068(3) 0.042(3) -0.003(3) 0.004(2) 0.004(2)
    C20 0.054(2) 0.049(3) 0.040(2) -0.009(2) 0.0054(19) 0.005(2)
    C21 0.057(3) 0.090(4) 0.064(3) 0.002(3) 0.017(3) 0.007(3)
    C22 0.126(7) 0.142(7) 0.208(10) -0.025(5) 0.113(7) 0.009(6)
    C23 0.094(5) 0.116(5) 0.089(4) 0.031(4) 0.020(4) -0.009(4)
    Cd1 0.0476(2) 0.0570(2) 0.0402(2) 0.00472(16) 0.01071(14) 0.00239(15)
    N1 0.0435(19) 0.048(2) 0.040(2) 0.0015(17) 0.0078(15) -0.0050(16)
    N2 0.0440(19) 0.042(2) 0.0394(19) 0.0019(17) -0.0016(15) 0.0021(16)
    N3 0.072(3) 0.089(4) 0.045(3) -0.016(2) -0.005(2) -0.009(2)
    N4 0.053(2) 0.092(3) 0.070(3) 0.001(2) 0.025(2) -0.005(2)
    Br1 0.0819(4) 0.0595(3) 0.0678(4) 0.0028(3) 0.0150(3) 0.0150(3)
    Br2 0.1018(4) 0.0537(3) 0.0519(3) 0.0022(3) 0.0066(3) -0.0024(2)
    O1 0.0531(19) 0.101(3) 0.072(2) 0.0162(19) 0.0258(17) 0.026(2)
_geom_special_details
;
 All esds (except the esd in the dihedral angle between two l.s. planes)
 are estimated using the full covariance matrix.  The cell esds are taken
 into account individually in the estimation of esds in distances, angles
 and torsion angles; correlations between esds in cell parameters are only
 used when they are defined by crystal symmetry.  An approximate (isotropic)
 treatment of cell esds is used for estimating esds involving l.s. planes.
;
loop_
    _geom_bond_atom_site_label_1
    _geom_bond_atom_site_label_2
    _geom_bond_site_symmetry_2
    _geom_bond_distance
    _geom_bond_publ_flag
    C1 N1 . 1.369(5) ?
    C1 C2 . 1.401(6) ?
    C1 C6 . 1.431(6) ?
    C2 C3 . 1.355(6) ?
    C2 H2 . 0.9300 ?
    C3 C4 . 1.407(7) ?
    C3 H3 . 0.9300 ?
    C4 C5 . 1.352(7) ?
    C4 H4 . 0.9300 ?
    C5 C6 . 1.427(6) ?
    C5 H5 . 0.9300 ?
    C6 C7 . 1.387(7) ?
    C7 C8 . 1.370(6) ?
    C7 H7 . 0.9300 ?
    C8 C9 . 1.400(6) ?
    C8 H8 . 0.9300 ?
    C9 N1 . 1.338(5) ?
    C9 C10 . 1.476(6) ?
    C10 N2 . 1.270(5) ?
    C10 H10 . 0.9300 ?
    C11 N2 . 1.474(5) ?
    C11 C12 . 1.526(6) ?
    C11 H11A . 0.9700 ?
    C11 H11B . 0.9700 ?
    C12 C13 . 1.505(6) ?
    C12 H12A . 0.9700 ?
    C12 H12B . 0.9700 ?
    C13 C14 . 1.353(6) ?
    C13 C20 . 1.439(6) ?
    C14 N3 . 1.376(7) ?
    C14 H14 . 0.9300 ?
    C15 N3 . 1.366(6) ?
    C15 C16 . 1.397(7) ?
    C15 C20 . 1.409(6) ?
    C16 C17 . 1.360(8) ?
    C16 H16 . 0.9300 ?
    C17 C18 . 1.383(7) ?
    C17 H17 . 0.9300 ?
    C18 C19 . 1.381(7) ?
    C18 H18 . 0.9300 ?
    C19 C20 . 1.392(6) ?
    C19 H19 . 0.9300 ?
    C21 O1 . 1.201(5) ?
    C21 N4 . 1.324(6) ?
    C21 H21 . 0.9300 ?
    C22 N4 . 1.437(8) ?
    C22 H22A . 0.9600 ?
    C22 H22B . 0.9600 ?
    C22 H22C . 0.9600 ?
    C23 N4 . 1.437(7) ?
    C23 H23A . 0.9600 ?
    C23 H23B . 0.9600 ?
    C23 H23C . 0.9600 ?
    Cd1 N2 . 2.293(3) ?
    Cd1 O1 . 2.399(3) ?
    Cd1 N1 . 2.401(3) ?
    Cd1 Br1 . 2.5621(8) ?
    Cd1 Br2 . 2.5676(8) ?
    N3 H3N3 . 0.937(19) ?
loop_
    _geom_angle_atom_site_label_1
    _geom_angle_atom_site_label_2
    _geom_angle_atom_site_label_3
    _geom_angle_site_symmetry_1
    _geom_angle_site_symmetry_3
    _geom_angle
    _geom_angle_publ_flag
    N1 C1 C2 . . 119.7(4) ?
    N1 C1 C6 . . 120.8(4) ?
    C2 C1 C6 . . 119.5(4) ?
    C3 C2 C1 . . 120.6(5) ?
    C3 C2 H2 . . 119.7 ?
    C1 C2 H2 . . 119.7 ?
    C2 C3 C4 . . 120.6(5) ?
    C2 C3 H3 . . 119.7 ?
    C4 C3 H3 . . 119.7 ?
    C5 C4 C3 . . 120.9(5) ?
    C5 C4 H4 . . 119.6 ?
    C3 C4 H4 . . 119.6 ?
    C4 C5 C6 . . 120.4(5) ?
    C4 C5 H5 . . 119.8 ?
    C6 C5 H5 . . 119.8 ?
    C7 C6 C5 . . 123.9(4) ?
    C7 C6 C1 . . 118.0(4) ?
    C5 C6 C1 . . 118.0(4) ?
    C8 C7 C6 . . 120.9(4) ?
    C8 C7 H7 . . 119.5 ?
    C6 C7 H7 . . 119.5 ?
    C7 C8 C9 . . 118.2(4) ?
    C7 C8 H8 . . 120.9 ?
    C9 C8 H8 . . 120.9 ?
    N1 C9 C8 . . 123.4(4) ?
    N1 C9 C10 . . 116.2(4) ?
    C8 C9 C10 . . 120.4(4) ?
    N2 C10 C9 . . 122.9(4) ?
    N2 C10 H10 . . 118.6 ?
    C9 C10 H10 . . 118.6 ?
    N2 C11 C12 . . 111.5(3) ?
    N2 C11 H11A . . 109.3 ?
    C12 C11 H11A . . 109.3 ?
    N2 C11 H11B . . 109.3 ?
    C12 C11 H11B . . 109.3 ?
    H11A C11 H11B . . 108.0 ?
    C13 C12 C11 . . 111.2(3) ?
    C13 C12 H12A . . 109.4 ?
    C11 C12 H12A . . 109.4 ?
    C13 C12 H12B . . 109.4 ?
    C11 C12 H12B . . 109.4 ?
    H12A C12 H12B . . 108.0 ?
    C14 C13 C20 . . 106.1(4) ?
    C14 C13 C12 . . 126.2(5) ?
    C20 C13 C12 . . 127.6(4) ?
    C13 C14 N3 . . 111.0(5) ?
    C13 C14 H14 . . 124.5 ?
    N3 C14 H14 . . 124.5 ?
    N3 C15 C16 . . 130.3(5) ?
    N3 C15 C20 . . 108.1(4) ?
    C16 C15 C20 . . 121.6(5) ?
    C17 C16 C15 . . 117.7(5) ?
    C17 C16 H16 . . 121.1 ?
    C15 C16 H16 . . 121.1 ?
    C16 C17 C18 . . 122.0(5) ?
    C16 C17 H17 . . 119.0 ?
    C18 C17 H17 . . 119.0 ?
    C19 C18 C17 . . 120.6(5) ?
    C19 C18 H18 . . 119.7 ?
    C17 C18 H18 . . 119.7 ?
    C18 C19 C20 . . 119.5(5) ?
    C18 C19 H19 . . 120.3 ?
    C20 C19 H19 . . 120.3 ?
    C19 C20 C15 . . 118.5(4) ?
    C19 C20 C13 . . 134.8(4) ?
    C15 C20 C13 . . 106.7(4) ?
    O1 C21 N4 . . 127.1(6) ?
    O1 C21 H21 . . 116.5 ?
    N4 C21 H21 . . 116.5 ?
    N4 C22 H22A . . 109.5 ?
    N4 C22 H22B . . 109.5 ?
    H22A C22 H22B . . 109.5 ?
    N4 C22 H22C . . 109.5 ?
    H22A C22 H22C . . 109.5 ?
    H22B C22 H22C . . 109.5 ?
    N4 C23 H23A . . 109.5 ?
    N4 C23 H23B . . 109.5 ?
    H23A C23 H23B . . 109.5 ?
    N4 C23 H23C . . 109.5 ?
    H23A C23 H23C . . 109.5 ?
    H23B C23 H23C . . 109.5 ?
    N2 Cd1 O1 . . 89.09(12) ?
    N2 Cd1 N1 . . 71.98(12) ?
    O1 Cd1 N1 . . 160.51(12) ?
    N2 Cd1 Br1 . . 121.29(9) ?
    O1 Cd1 Br1 . . 93.61(9) ?
    N1 Cd1 Br1 . . 100.11(9) ?
    N2 Cd1 Br2 . . 121.28(9) ?
    O1 Cd1 Br2 . . 91.67(10) ?
    N1 Cd1 Br2 . . 94.25(8) ?
    Br1 Cd1 Br2 . . 117.24(3) ?
    C9 N1 C1 . . 118.7(4) ?
    C9 N1 Cd1 . . 112.9(3) ?
    C1 N1 Cd1 . . 127.9(3) ?
    C10 N2 C11 . . 118.9(4) ?
    C10 N2 Cd1 . . 115.6(3) ?
    C11 N2 Cd1 . . 125.5(3) ?
    C15 N3 C14 . . 108.2(4) ?
    C15 N3 H3N3 . . 130(3) ?
    C14 N3 H3N3 . . 122(3) ?
    C21 N4 C23 . . 121.1(5) ?
    C21 N4 C22 . . 121.7(6) ?
    C23 N4 C22 . . 117.2(5) ?
    C21 O1 Cd1 . . 120.7(3) ?
loop_
    _geom_torsion_atom_site_label_1
    _geom_torsion_atom_site_label_2
    _geom_torsion_atom_site_label_3
    _geom_torsion_atom_site_label_4
    _geom_torsion_site_symmetry_1
    _geom_torsion_site_symmetry_2
    _geom_torsion_site_symmetry_3
    _geom_torsion_site_symmetry_4
    _geom_torsion
    _geom_torsion_publ_flag
    N1 C1 C2 C3 . . . . -179.4(4) ?
    C6 C1 C2 C3 . . . . -0.1(7) ?
    C1 C2 C3 C4 . . . . -0.2(8) ?
    C2 C3 C4 C5 . . . . -0.2(8) ?
    C3 C4 C5 C6 . . . . 0.9(8) ?
    C4 C5 C6 C7 . . . . 178.3(5) ?
    C4 C5 C6 C1 . . . . -1.1(7) ?
    N1 C1 C6 C7 . . . . 0.6(6) ?
    C2 C1 C6 C7 . . . . -178.7(4) ?
    N1 C1 C6 C5 . . . . -179.9(4) ?
    C2 C1 C6 C5 . . . . 0.7(7) ?
    C5 C6 C7 C8 . . . . -179.5(5) ?
    C1 C6 C7 C8 . . . . -0.1(7) ?
    C6 C7 C8 C9 . . . . -0.6(7) ?
    C7 C8 C9 N1 . . . . 0.9(7) ?
    C7 C8 C9 C10 . . . . -178.3(4) ?
    N1 C9 C10 N2 . . . . -3.7(6) ?
    C8 C9 C10 N2 . . . . 175.6(4) ?
    N2 C11 C12 C13 . . . . 178.7(4) ?
    C11 C12 C13 C14 . . . . -102.0(5) ?
    C11 C12 C13 C20 . . . . 74.1(6) ?
    C20 C13 C14 N3 . . . . -0.7(6) ?
    C12 C13 C14 N3 . . . . 176.0(4) ?
    N3 C15 C16 C17 . . . . 179.5(5) ?
    C20 C15 C16 C17 . . . . 2.1(7) ?
    C15 C16 C17 C18 . . . . 0.3(8) ?
    C16 C17 C18 C19 . . . . -1.7(8) ?
    C17 C18 C19 C20 . . . . 0.7(8) ?
    C18 C19 C20 C15 . . . . 1.7(7) ?
    C18 C19 C20 C13 . . . . -179.3(5) ?
    N3 C15 C20 C19 . . . . 179.0(4) ?
    C16 C15 C20 C19 . . . . -3.1(7) ?
    N3 C15 C20 C13 . . . . -0.2(5) ?
    C16 C15 C20 C13 . . . . 177.6(4) ?
    C14 C13 C20 C19 . . . . -178.5(5) ?
    C12 C13 C20 C19 . . . . 4.8(8) ?
    C14 C13 C20 C15 . . . . 0.6(5) ?
    C12 C13 C20 C15 . . . . -176.1(4) ?
    C8 C9 N1 C1 . . . . -0.4(6) ?
    C10 C9 N1 C1 . . . . 178.9(4) ?
    C8 C9 N1 Cd1 . . . . -172.7(3) ?
    C10 C9 N1 Cd1 . . . . 6.5(5) ?
    C2 C1 N1 C9 . . . . 179.0(4) ?
    C6 C1 N1 C9 . . . . -0.4(6) ?
    C2 C1 N1 Cd1 . . . . -10.0(6) ?
    C6 C1 N1 Cd1 . . . . 170.7(3) ?
    N2 Cd1 N1 C9 . . . . -5.4(3) ?
    O1 Cd1 N1 C9 . . . . 8.8(6) ?
    Br1 Cd1 N1 C9 . . . . -125.2(3) ?
    Br2 Cd1 N1 C9 . . . . 116.1(3) ?
    N2 Cd1 N1 C1 . . . . -176.9(4) ?
    O1 Cd1 N1 C1 . . . . -162.6(4) ?
    Br1 Cd1 N1 C1 . . . . 63.3(3) ?
    Br2 Cd1 N1 C1 . . . . -55.3(3) ?
    C9 C10 N2 C11 . . . . 178.1(4) ?
    C9 C10 N2 Cd1 . . . . -1.6(5) ?
    C12 C11 N2 C10 . . . . -105.1(4) ?
    C12 C11 N2 Cd1 . . . . 74.5(4) ?
    O1 Cd1 N2 C10 . . . . -171.7(3) ?
    N1 Cd1 N2 C10 . . . . 3.6(3) ?
    Br1 Cd1 N2 C10 . . . . 94.6(3) ?
    Br2 Cd1 N2 C10 . . . . -80.3(3) ?
    O1 Cd1 N2 C11 . . . . 8.6(3) ?
    N1 Cd1 N2 C11 . . . . -176.1(3) ?
    Br1 Cd1 N2 C11 . . . . -85.0(3) ?
    Br2 Cd1 N2 C11 . . . . 100.0(3) ?
    C16 C15 N3 C14 . . . . -177.8(5) ?
    C20 C15 N3 C14 . . . . -0.2(5) ?
    C13 C14 N3 C15 . . . . 0.6(6) ?
    O1 C21 N4 C23 . . . . 1.1(9) ?
    O1 C21 N4 C22 . . . . -177.3(7) ?
    N4 C21 O1 Cd1 . . . . -155.8(4) ?
    N2 Cd1 O1 C21 . . . . -129.2(4) ?
    N1 Cd1 O1 C21 . . . . -142.7(4) ?
    Br1 Cd1 O1 C21 . . . . -7.9(4) ?
    Br2 Cd1 O1 C21 . . . . 109.5(4) ?
loop_
    _geom_hbond_atom_site_label_D
    _geom_hbond_atom_site_label_H
    _geom_hbond_atom_site_label_A
    _geom_hbond_site_symmetry_A
    _geom_hbond_distance_DH
    _geom_hbond_distance_HA
    _geom_hbond_distance_DA
    _geom_hbond_angle_DHA
    N3 H3N3 Br2 4_676 0.94(3) 2.65(3) 3.504(4) 153(3)
    C21 H21 Br1 . 0.93 2.83 3.527(5) 132
_iucr_refine_instructions_details
;
TITL 17junam in P 21/n
CELL  0.71073  14.6863   8.3837  20.1567   90.000   97.785   90.000
ZERR     4.00   0.0041   0.0024   0.0056    0.000    0.005    0.000
LATT   1
SYMM  1/2 - X, 1/2 + Y, 1/2 - Z
SFAC  C    H    CD   N    BR   O
UNIT  92   96   4    16   8    4
MERG   2
OMIT    -3.00  50.00
DFIX     0.960   0.020 N3 H3N3
delu
FMAP   2
PLAN    5
SIZE     0.12   0.15   0.20
ACTA
BOND   $H
CONF
L.S.   8
TEMP    20.00
WGHT      0.0460      0.0000
FVAR       0.28125
C1    1    0.556143    0.778748    0.643585    11.00000    0.04470    0.04135 =
         0.05043   -0.00386    0.00796   -0.00199
C2    1    0.546647    0.798096    0.573928    11.00000    0.05092    0.06746 =
         0.05028   -0.00166    0.00313    0.00161
AFIX  43
H2    2    0.598445    0.795119    0.552040    11.00000   -1.20000
AFIX   0
C3    1    0.462679    0.821103    0.538171    11.00000    0.06578    0.07337 =
         0.05992   -0.00016   -0.00593    0.00050
AFIX  43
H3    2    0.457422    0.834078    0.491987    11.00000   -1.20000
AFIX   0
C4    1    0.383407    0.825547    0.570233    11.00000    0.04441    0.07619 =
         0.08331   -0.00539   -0.01338    0.00853
AFIX  43
H4    2    0.326321    0.841809    0.544984    11.00000   -1.20000
AFIX   0
C5    1    0.389100    0.806482    0.637303    11.00000    0.04351    0.07032 =
         0.08094   -0.01145    0.00800    0.00536
AFIX  43
H5    2    0.335939    0.808260    0.657658    11.00000   -1.20000
AFIX   0
C6    1    0.476230    0.783650    0.677019    11.00000    0.04299    0.04286 =
         0.06605   -0.00735    0.01220    0.00035
C7    1    0.488162    0.767350    0.746143    11.00000    0.05313    0.05779 =
         0.06617   -0.00709    0.02197    0.00098
AFIX  43
H7    2    0.437212    0.770360    0.768942    11.00000   -1.20000
AFIX   0
C8    1    0.573935    0.746885    0.781284    11.00000    0.05804    0.06058 =
         0.05114   -0.00345    0.01970    0.00210
AFIX  43
H8    2    0.581984    0.736982    0.827664    11.00000   -1.20000
AFIX   0
C9    1    0.649164    0.741287    0.745453    11.00000    0.04766    0.04025 =
         0.04494   -0.00469    0.00988    0.00102
C10   1    0.742782    0.715028    0.780636    11.00000    0.05554    0.04064 =
         0.03702   -0.00082    0.00973    0.00175
AFIX  43
H10   2    0.751102    0.709746    0.827150    11.00000   -1.20000
AFIX   0
C11   1    0.903690    0.678534    0.789821    11.00000    0.05118    0.04646 =
         0.04151    0.00357    0.00070    0.00084
AFIX  23
H11A  2    0.935794    0.591926    0.771055    11.00000   -1.20000
H11B  2    0.896162    0.650009    0.835398    11.00000   -1.20000
AFIX   0
C12   1    0.961068    0.830366    0.790494    11.00000    0.05598    0.04600 =
         0.05404    0.00289    0.00514    0.00133
AFIX  23
H12A  2    0.969846    0.857593    0.745020    11.00000   -1.20000
H12B  2    0.928414    0.917568    0.808358    11.00000   -1.20000
AFIX   0
C13   1    1.053270    0.809570    0.832318    11.00000    0.05650    0.04720 =
         0.04415    0.00062    0.00380   -0.00987
C14   1    1.077797    0.864837    0.895297    11.00000    0.06990    0.06486 =
         0.05656   -0.01419    0.01083   -0.01202
AFIX  43
H14   2    1.040603    0.927674    0.918548    11.00000   -1.20000
AFIX   0
C15   1    1.198816    0.727253    0.872177    11.00000    0.05068    0.06394 =
         0.04958    0.00923   -0.00336   -0.01438
C16   1    1.282564    0.647334    0.873820    11.00000    0.05605    0.07501 =
         0.07062    0.02046   -0.00639   -0.01040
AFIX  43
H16   2    1.326251    0.649499    0.911797    11.00000   -1.20000
AFIX   0
C17   1    1.298005    0.566282    0.817992    11.00000    0.05114    0.07999 =
         0.09371    0.01567    0.00595   -0.00413
AFIX  43
H17   2    1.353240    0.511915    0.818198    11.00000   -1.20000
AFIX   0
C18   1    1.234146    0.562172    0.760923    11.00000    0.06688    0.08112 =
         0.07091    0.00090    0.02508   -0.00282
AFIX  43
H18   2    1.247707    0.507886    0.723234    11.00000   -1.20000
AFIX   0
C19   1    1.150422    0.637951    0.759398    11.00000    0.06367    0.06782 =
         0.04239    0.00428    0.00391   -0.00284
AFIX  43
H19   2    1.107434    0.633898    0.721054    11.00000   -1.20000
AFIX   0
C20   1    1.130862    0.720487    0.815721    11.00000    0.05448    0.04888 =
         0.03961    0.00498    0.00537   -0.00864
C21   1    0.986922    0.703761    0.597496    11.00000    0.05688    0.09014 =
         0.06441    0.00688    0.01711    0.00209
AFIX  43
H21   2    0.970595    0.809609    0.588698    11.00000   -1.20000
AFIX   0
C22   1    1.113055    0.753930    0.535204    11.00000    0.12628    0.14163 =
         0.20783    0.00903    0.11351   -0.02494
AFIX 137
H22A  2    1.114150    0.711372    0.491104    11.00000   -1.50000
H22B  2    1.174691    0.760889    0.558027    11.00000   -1.50000
H22C  2    1.085930    0.858301    0.531899    11.00000   -1.50000
AFIX   0
C23   1    1.090057    0.488651    0.581463    11.00000    0.09401    0.11611 =
         0.08930   -0.00845    0.01950    0.03065
AFIX 137
H23A  2    1.105661    0.447230    0.540054    11.00000   -1.50000
H23B  2    1.041682    0.425549    0.595662    11.00000   -1.50000
H23C  2    1.143069    0.484686    0.614998    11.00000   -1.50000
AFIX   0
CD1   3    0.783463    0.707541    0.635528    11.00000    0.04760    0.05700 =
         0.04016    0.00239    0.01071    0.00472
N1    4    0.641627    0.757006    0.678860    11.00000    0.04355    0.04776 =
         0.03974   -0.00498    0.00782    0.00151
N2    4    0.812489    0.699327    0.750162    11.00000    0.04401    0.04242 =
         0.03941    0.00216   -0.00158    0.00189
N3    4    1.165075    0.815670    0.920326    11.00000    0.07169    0.08921 =
         0.04462   -0.00900   -0.00456   -0.01595
N4    4    1.059765    0.650999    0.571997    11.00000    0.05340    0.09179 =
         0.06971   -0.00455    0.02521    0.00059
BR1   5    0.798385    0.967557    0.571082    11.00000    0.08191    0.05948 =
         0.06779    0.01499    0.01502    0.00275
BR2   5    0.722088    0.462313    0.567340    11.00000    0.10183    0.05366 =
         0.05187   -0.00239    0.00663    0.00217
O1    6    0.939660    0.629770    0.630746    11.00000    0.05307    0.10142 =
         0.07189    0.02582    0.02585    0.01623
H3N3  2    1.191978    0.842389    0.963747    11.00000    0.07057
HKLF 4
END
;
