# Supplementary material for: Crystal structure of di­bromido­(N,N-di­methyl­formamide-κO){2-(1H-indol-3-yl)-N-[(quinolin-2-yl-κN)methyl­idene]ethanamine-κN}cadmium
Source: Acta Crystallogr E Crystallogr Commun. 2015 Jan 21;71(Pt 2):m31–2. doi: 10.1107/S2056989015000778 (PMC4384581; doi:10.1107/S2056989015000778)
Supplement: Supplementary file 2 [file e-71-00m31-Isup2.hkl]

# 
# h,k,l, Fc-squared, Fo-squared, sigma(Fo-squared) and status flag 
# 
data_I
_shelx_title ' 17junam in P 21/n' 
_shelx_refln_list_code          4 
_shelx_F_calc_maximum      357.77 
_exptl_crystal_F_000      1264.00 
_reflns_d_resolution_high  0.8410 
 
loop_ 
 _symmetry_equiv_pos_as_xyz 
 'x, y, z' 
 '-x+1/2, y+1/2, -z+1/2' 
 '-x, -y, -z' 
 'x-1/2, -y-1/2, z-1/2' 
 
_cell_length_a    14.6863 
_cell_length_b     8.3837 
_cell_length_c    20.1567 
_cell_angle_alpha  90.000 
_cell_angle_beta   97.785 
_cell_angle_gamma  90.000 
 
_shelx_F_squared_multiplier     1.000 
 
loop_ 
 _refln_index_h 
 _refln_index_k 
 _refln_index_l 
 _refln_F_squared_calc 
 _refln_F_squared_meas 
 _refln_F_squared_sigma 
 _refln_observed_status 
   2   0   0    80196.62    82214.35   2003.88 o 
   4   0   0    37143.97    40006.90   1086.63 o 
   6   0   0     6936.28     7058.09    159.65 o 
   8   0   0     5371.13     5826.82    123.45 o 
  10   0   0     4192.08     4492.75    112.06 o 
  12   0   0     8851.14     9260.88    240.31 o 
  14   0   0     3500.79     1870.02    153.45 o 
  16   0   0      748.33      733.27    104.79 o 
   1   1   0      798.41      727.70     23.57 o 
   2   1   0      116.39       93.38      6.73 o 
   3   1   0    16481.32    17214.66    184.97 o 
   4   1   0    15946.72    16657.93    183.14 o 
   5   1   0    26371.71    26531.40    349.37 o 
   6   1   0    33372.14    35723.27    466.68 o 
   7   1   0     7299.27     7036.13    148.35 o 
   8   1   0    15856.43    17288.62    234.12 o 
   9   1   0     1438.50     1302.59     41.98 o 
  10   1   0     9173.29     9092.64    141.52 o 
  11   1   0        5.69       -3.41     16.54 o 
  12   1   0      138.30      101.89     23.09 o 
  13   1   0       91.87      101.53     30.01 o 
  14   1   0      179.08      185.64     65.09 o 
  15   1   0      101.26      103.45     38.33 o 
  16   1   0       27.49       68.55     38.80 o 
  17   1   0       60.01      123.28     53.13 o 
   0   2   0    49585.77    52116.28   1304.24 o 
   1   2   0       39.81       36.92      8.93 o 
   2   2   0    16057.88    16958.97    310.33 o 
   3   2   0     5305.78     5663.86    100.47 o 
   4   2   0     1205.80     1231.84     77.82 o 
   5   2   0      176.67      188.01     14.24 o 
   6   2   0       87.70      111.61     12.99 o 
   7   2   0      280.87      264.80     21.18 o 
   8   2   0      545.03      463.99     26.88 o 
   9   2   0       11.02        3.40     13.36 o 
  10   2   0      555.00      571.42     32.91 o 
  11   2   0       15.63       -9.14     21.66 o 
  12   2   0      325.92      270.45     33.92 o 
  13   2   0       25.87        2.84     23.70 o 
  14   2   0      310.75      323.20     46.77 o 
  15   2   0       63.80       54.99     38.49 o 
  16   2   0      207.64      185.04     45.30 o 
   1   3   0    16382.83    17235.83    436.47 o 
   2   3   0     6825.57     7181.50    148.89 o 
   3   3   0    19231.64    20361.19    313.98 o 
   4   3   0      292.44      230.70     17.05 o 
   5   3   0    25323.62    25868.84    315.23 o 
   6   3   0       25.64       24.96     13.47 o 
   7   3   0    17028.62    17146.58    228.79 o 
   8   3   0       43.80        8.01     17.86 o 
   9   3   0     8116.16     8352.92    198.43 o 
  10   3   0      653.17      584.51     52.89 o 
  11   3   0     1662.24     1723.30     66.65 o 
  12   3   0       53.53       42.10     25.89 o 
  13   3   0       10.72      -36.47     24.32 o 
  14   3   0      359.30      405.67     54.21 o 
  15   3   0      105.95       70.42     53.96 o 
  16   3   0        3.17      105.32     62.74 o 
   0   4   0    39130.52    42265.36   1082.15 o 
   1   4   0    67510.84    69680.34   1249.88 o 
   2   4   0    18685.19    20313.41    385.33 o 
   3   4   0    25944.25    26766.46    361.79 o 
   4   4   0     4644.49     4631.23    130.50 o 
   5   4   0     5359.94     5297.77     98.71 o 
   6   4   0        3.33       19.85     17.66 o 
   7   4   0       56.93       46.18     21.80 o 
   8   4   0       24.07       45.56     48.82 o 
   9   4   0     1603.54     1519.65     75.05 o 
  10   4   0     1485.61     1385.77     74.20 o 
  11   4   0     3577.07     3980.09    127.53 o 
  12   4   0      944.86      920.37     68.84 o 
  13   4   0      636.00      874.96     70.51 o 
  14   4   0      504.82      587.70     64.59 o 
  15   4   0      658.31      801.87     99.29 o 
   1   5   0     1814.84     1776.24     67.34 o 
   2   5   0      720.58      728.56     35.89 o 
   3   5   0      163.17      175.37     21.79 o 
   4   5   0     8385.37     8044.06    202.84 o 
   5   5   0      629.28      709.57     98.81 o 
   6   5   0     8075.52     8518.37    165.08 o 
   7   5   0      808.83      918.68     54.34 o 
   8   5   0     3098.53     3161.65    108.11 o 
   9   5   0     1987.02     1907.15     89.56 o 
  10   5   0      376.78      396.67     53.53 o 
  11   5   0      368.85      410.61     58.41 o 
  12   5   0        0.48        9.55     42.20 o 
  13   5   0       10.08       69.00     56.49 o 
  14   5   0        0.85       35.97     62.13 o 
   0   6   0     1057.68     1021.61     68.76 o 
   1   6   0      294.98      244.50     37.92 o 
   2   6   0       94.60       85.39     30.70 o 
   3   6   0      137.00      148.14     32.59 o 
   4   6   0      132.88       89.02     42.64 o 
   5   6   0        4.71      -21.29     34.19 o 
   6   6   0      109.38      101.82     29.78 o 
   7   6   0       49.17       43.97     27.16 o 
   8   6   0       93.31       85.88     39.96 o 
   9   6   0      151.41      170.05     43.79 o 
  10   6   0       32.88       30.24     46.16 o 
  11   6   0       44.99       94.03     80.58 o 
  12   6   0       37.32      -91.11     86.46 o 
  13   6   0        1.58       45.21    102.26 o 
   1   7   0      634.61      702.79     58.47 o 
   2   7   0     3622.56     3821.03    177.49 o 
   3   7   0      609.63      565.71     56.13 o 
   4   7   0     3322.50     3356.90    255.19 o 
   5   7   0     2155.11     2202.59    150.79 o 
   6   7   0     2548.31     2354.01    101.44 o 
   7   7   0     1080.40     1016.72     73.38 o 
   8   7   0     1820.61     1917.55    176.71 o 
   9   7   0      929.15      789.90    133.48 o 
  10   7   0      602.46      586.26    121.98 o 
  11   7   0      234.06      171.13     71.52 o 
  12   7   0       30.66      -70.54     62.62 o 
   0   8   0     1176.97     1102.37    124.63 o 
   1   8   0     6730.55     7904.98    233.61 o 
   2   8   0      695.66      645.73     71.84 o 
   3   8   0     4284.31     4464.84    211.51 o 
   4   8   0      721.59      868.89     80.77 o 
   5   8   0      968.37      961.21     75.85 o 
   6   8   0      130.85       98.61     65.63 o 
   7   8   0       29.92      -19.11     67.56 o 
   8   8   0        2.24       27.58     57.08 o 
   9   8   0      181.63      145.95     74.30 o 
  10   8   0       69.77       64.89     67.79 o 
   1   9   0      243.49      213.75     72.05 o 
   2   9   0       10.87        9.31     42.06 o 
   3   9   0      235.68      306.49     65.73 o 
   5   9   0      910.96      799.61    183.60 o 
   6   9   0      174.80      120.06    151.37 o 
   7   9   0      417.17      410.13     99.44 o 
 -17   0   1       15.03       11.88     65.86 o 
 -15   0   1       23.84       11.00     51.19 o 
 -11   0   1      525.07      528.15     49.19 o 
  -9   0   1     8333.21     9417.58    213.99 o 
  -7   0   1    11130.56    11769.36    241.80 o 
  -5   0   1        4.42       16.41      8.14 o 
  -1   0   1    43561.11    41022.93    724.40 o 
   1   0   1    35244.78    36373.25    518.81 o 
   3   0   1    46596.53    48326.29    852.75 o 
   5   0   1    41106.18    44962.05    809.49 o 
   7   0   1     7336.53     7658.23    248.91 o 
   9   0   1       10.04       26.93     16.74 o 
  11   0   1     1068.50     1149.06     78.22 o 
  13   0   1     1703.62     1826.31    249.21 o 
  15   0   1     2036.78     1991.01    112.46 o 
  17   0   1      761.20      798.62    116.42 o 
 -17   1   1      296.83      334.90     64.06 o 
 -16   1   1       88.24       66.34     40.27 o 
 -15   1   1      733.85      700.57     73.75 o 
 -14   1   1      153.29      118.20     38.98 o 
 -13   1   1     1204.69     1070.41     64.87 o 
 -12   1   1      297.34      217.46     27.42 o 
 -11   1   1       50.54       33.28     17.40 o 
 -10   1   1      311.74      291.76     25.97 o 
  -9   1   1      353.35      346.97     30.22 o 
  -8   1   1      478.40      455.00     22.59 o 
  -7   1   1     5785.69     5857.27     93.27 o 
  -6   1   1     3358.78     3521.07     58.20 o 
  -5   1   1    20114.97    20751.27    251.25 o 
  -4   1   1       14.76       21.83     12.85 o 
  -3   1   1    41993.91    44456.66    556.12 o 
  -2   1   1      884.07      871.82     23.74 o 
  -1   1   1    29027.21    31261.01    554.18 o 
   0   1   1     2622.35     2696.20     85.45 o 
   1   1   1     9565.61    10114.47    134.15 o 
   2   1   1      984.25      929.47     30.78 o 
   3   1   1       14.60        2.41      6.16 o 
   4   1   1     7026.17     7664.22    102.51 o 
   5   1   1     4272.07     4289.15     68.51 o 
   6   1   1     7287.97     7449.60    107.56 o 
   7   1   1    22397.74    23572.31    288.23 o 
   8   1   1     1557.56     1318.30     45.20 o 
   9   1   1     6370.48     6625.78    132.75 o 
  10   1   1     1999.62     1787.96     52.26 o 
  11   1   1     2114.00     2223.12     81.81 o 
  12   1   1       76.63       27.02     19.59 o 
  13   1   1     1719.39     1717.73     64.46 o 
  14   1   1      133.98      156.22     38.20 o 
  15   1   1      490.12      491.46     54.95 o 
  16   1   1       77.68       33.09     40.36 o 
  17   1   1       23.17       -5.97     46.19 o 
 -17   2   1      184.30      115.74     47.87 o 
 -16   2   1       70.43       88.83     41.55 o 
 -15   2   1      910.76     1046.00     73.66 o 
 -14   2   1      861.91      880.87     65.36 o 
 -13   2   1     3662.87     3821.74    102.41 o 
 -12   2   1     1034.66     1032.68     53.02 o 
 -11   2   1     1334.77     1288.15     55.01 o 
 -10   2   1     1594.35     1577.43     56.40 o 
  -9   2   1     5339.69     5693.61    111.56 o 
  -8   2   1     1037.79     1011.43     43.79 o 
  -7   2   1     1391.55     1417.27     37.80 o 
  -6   2   1      202.75      187.18     15.32 o 
  -5   2   1      123.05      121.60     11.53 o 
  -4   2   1        6.60        5.07      6.87 o 
  -3   2   1      790.22      835.62     37.91 o 
  -2   2   1    16672.60    18700.36    378.96 o 
  -1   2   1    19028.37    20657.19    381.20 o 
   0   2   1     4225.35     4454.72     98.69 o 
   1   2   1      338.03      269.34     20.54 o 
   2   2   1     3667.23     3581.87     61.69 o 
   3   2   1      590.95      568.36     32.89 o 
   4   2   1     1530.74     1347.47     36.33 o 
   5   2   1     7028.43     6905.22    113.69 o 
   6   2   1     2803.95     2568.25     54.20 o 
   7   2   1     5032.56     4864.05     83.36 o 
   8   2   1     1029.44     1015.85     37.20 o 
   9   2   1     4253.69     4276.92     82.81 o 
  10   2   1      371.13      341.08     27.72 o 
  11   2   1     2395.92     2483.91     65.51 o 
  12   2   1      342.75      339.52     42.33 o 
  13   2   1      368.63      306.82     44.75 o 
  14   2   1       69.01       66.66     30.35 o 
  15   2   1       38.35       85.22     40.09 o 
  16   2   1       49.38       93.22     43.23 o 
 -16   3   1       41.62       63.97     46.75 o 
 -15   3   1      256.96      273.55     58.54 o 
 -14   3   1      396.23      397.12     53.99 o 
 -13   3   1      812.25      858.14     63.42 o 
 -12   3   1        8.51       14.46     24.85 o 
 -11   3   1       17.17       -4.92     22.73 o 
 -10   3   1       20.86       -8.65     18.37 o 
  -9   3   1     1938.07     1819.37     61.58 o 
  -8   3   1      997.87      958.37     41.08 o 
  -7   3   1     2029.48     1967.54     49.91 o 
  -6   3   1     6372.04     6525.75    125.48 o 
  -5   3   1     6352.33     6499.91    139.94 o 
  -4   3   1    11938.34    12311.51    354.56 o 
  -3   3   1    10968.21    12185.90    213.93 o 
  -2   3   1    13075.42    13006.20    243.77 o 
  -1   3   1       32.05       24.95     13.84 o 
   0   3   1     1486.50     1330.92     84.79 o 
   1   3   1    14585.13    15598.35    214.35 o 
   2   3   1      430.53      476.74     24.30 o 
   3   3   1     1020.03      946.10     31.70 o 
   4   3   1     3293.80     3260.67     65.00 o 
   5   3   1       19.39       19.92     14.54 o 
   6   3   1    17631.66    18307.10    262.46 o 
   7   3   1      325.12      253.42     38.00 o 
   8   3   1    17829.26    18311.64    305.15 o 
   9   3   1      357.68      325.50     38.26 o 
  10   3   1     2156.76     2139.42    151.78 o 
  11   3   1       68.66       67.45     30.96 o 
  12   3   1     1107.55     1015.25     68.07 o 
  13   3   1      123.71      126.82     38.51 o 
  14   3   1      504.00      588.00     60.84 o 
  15   3   1      136.41      209.94     61.34 o 
  16   3   1        3.81        5.44    101.12 o 
 -15   4   1      108.47       66.55     80.14 o 
 -14   4   1      301.09      295.67     53.27 o 
 -13   4   1      266.84      352.45     53.57 o 
 -12   4   1      504.13      536.50     58.41 o 
 -11   4   1       77.53       36.48     38.66 o 
 -10   4   1     2346.24     2280.28     91.88 o 
  -9   4   1     1224.14     1330.99     72.22 o 
  -8   4   1     1435.98     1377.39     76.25 o 
  -7   4   1      391.97      364.82     36.07 o 
  -6   4   1      961.45      846.19     66.34 o 
  -5   4   1      189.22      163.56     29.84 o 
  -4   4   1        6.75       31.31     11.72 o 
  -3   4   1      522.41      494.39     62.99 o 
  -2   4   1    16576.88    17636.89    279.24 o 
   0   4   1    11624.28    12013.02    246.60 o 
   1   4   1    13862.11    14788.45    212.25 o 
   2   4   1    21367.57    23245.78    317.38 o 
   3   4   1     9038.68     9510.82    150.74 o 
   4   4   1    11902.04    12549.28    190.75 o 
   5   4   1     1333.30     1302.62     39.93 o 
   6   4   1     5724.38     5628.75    106.26 o 
   7   4   1      353.21      280.02     34.65 o 
   8   4   1      410.12      397.01     43.19 o 
   9   4   1        6.00        9.75     24.66 o 
  10   4   1      502.74      507.55     51.44 o 
  11   4   1      318.52      315.13     46.94 o 
  12   4   1      340.66      370.96     50.07 o 
  13   4   1      859.87      917.06     71.85 o 
  14   4   1     1172.54     1429.47    162.43 o 
  15   4   1      316.11      394.43    124.44 o 
 -15   5   1        1.76       -0.57     57.29 o 
 -14   5   1      193.90      118.29     68.51 o 
 -13   5   1      244.62      233.42     52.72 o 
 -12   5   1      109.19       30.29     38.17 o 
 -11   5   1      205.15      117.95     50.89 o 
 -10   5   1       33.16       56.47     34.72 o 
  -9   5   1      232.62      200.71     37.72 o 
  -8   5   1     1695.31     1680.37     73.34 o 
  -7   5   1      100.00       73.66     28.13 o 
  -6   5   1     2820.19     2628.51     95.34 o 
  -5   5   1      904.26      845.12     56.37 o 
  -4   5   1     5316.17     5544.90    137.61 o 
  -3   5   1      777.74      642.13     68.76 o 
  -2   5   1     5052.89     5212.11    112.13 o 
  -1   5   1      609.59      552.50     31.27 o 
   0   5   1      696.28      679.72     34.91 o 
   1   5   1     1851.32     1971.94     71.78 o 
   2   5   1     2077.29     2128.40     58.98 o 
   3   5   1     3154.25     3136.22     86.10 o 
   4   5   1      146.21      166.37     35.03 o 
   5   5   1     4676.89     4644.65    107.59 o 
   6   5   1      324.44      305.00     39.20 o 
   7   5   1     4601.31     4768.62    130.19 o 
   8   5   1      299.13      318.97     43.46 o 
   9   5   1     3329.75     3413.08    115.09 o 
  10   5   1      367.60      412.47     52.36 o 
  11   5   1      515.44      500.10     90.68 o 
  12   5   1      470.26      548.86    176.33 o 
  13   5   1        4.59      -52.98     48.73 o 
  14   5   1      445.08      542.73     96.72 o 
 -13   6   1       13.98       66.66     67.51 o 
 -12   6   1     1104.94     1235.87    120.40 o 
 -11   6   1      185.54      245.20     64.39 o 
 -10   6   1     1918.34     1865.49    103.51 o 
  -9   6   1       19.35       -2.23     31.73 o 
  -8   6   1      999.61      928.94     95.09 o 
  -7   6   1      108.53       75.12     29.65 o 
  -6   6   1      648.59      751.61     62.48 o 
  -5   6   1        0.78       -4.77     25.94 o 
  -4   6   1       33.20       76.32     28.77 o 
  -3   6   1      130.01       59.85     31.60 o 
  -2   6   1      641.72      691.43     82.04 o 
  -1   6   1       37.71       41.35     20.16 o 
   0   6   1       56.91       55.45     18.51 o 
   1   6   1        2.87       57.38     42.16 o 
   2   6   1     2768.16     2820.12     73.80 o 
   3   6   1      686.66      703.19     72.34 o 
   4   6   1      924.62      898.13     59.35 o 
   5   6   1      615.84      720.31     49.91 o 
   6   6   1     2176.95     2110.04     86.82 o 
   7   6   1        2.66        6.54     28.33 o 
   8   6   1     1994.33     2057.31    150.00 o 
   9   6   1       28.68       31.64     51.79 o 
  10   6   1      379.96      411.03     78.95 o 
  11   6   1      186.31      180.68     71.17 o 
  12   6   1      399.27      435.25     88.70 o 
  13   6   1       35.73       48.59     67.85 o 
 -12   7   1        6.37       42.28     92.40 o 
 -11   7   1       11.50       39.91     65.50 o 
 -10   7   1       55.11       89.85     64.10 o 
  -9   7   1       12.79       -0.96     36.04 o 
  -8   7   1      340.22      254.87     46.75 o 
  -7   7   1       25.54       25.54     32.21 o 
  -6   7   1     1007.76     1004.37     93.00 o 
  -5   7   1      434.67      467.74     98.00 o 
  -4   7   1     2287.15     2693.89    116.26 o 
  -3   7   1      777.55      605.04     67.77 o 
  -2   7   1     3125.22     3236.15    113.38 o 
  -1   7   1      758.00      735.37     51.05 o 
   0   7   1      492.13      552.81    156.36 o 
   1   7   1      541.23      557.16     44.77 o 
   2   7   1      539.12      533.97     52.13 o 
   3   7   1      391.04      462.62     50.93 o 
   4   7   1       14.23       41.24     31.53 o 
   5   7   1     1614.73     1660.23     84.09 o 
   6   7   1      915.35      819.73     65.84 o 
   7   7   1     1505.00     1310.68    149.41 o 
   8   7   1      423.27      454.37     82.35 o 
   9   7   1      630.87      646.12    188.09 o 
  10   7   1      463.55      359.40     88.17 o 
  11   7   1      240.52      185.09     75.97 o 
  12   7   1      276.98      153.90    158.19 o 
 -10   8   1      219.86       90.40     74.32 o 
  -9   8   1      151.07       79.12     68.05 o 
  -8   8   1      272.63      317.02    173.87 o 
  -7   8   1        4.52       41.77     37.86 o 
  -6   8   1      151.14      184.78     50.08 o 
  -5   8   1        9.73      -57.75     50.05 o 
  -4   8   1       26.45        4.03     39.14 o 
  -3   8   1      149.13      134.67     46.02 o 
  -2   8   1      824.16      876.82    134.56 o 
  -1   8   1      434.71      354.88     60.98 o 
   0   8   1     2121.36     2308.58    204.90 o 
   1   8   1       79.13       87.18     44.38 o 
   2   8   1     4663.09     5014.65    175.12 o 
   3   8   1      486.44      416.35     67.20 o 
   4   8   1     1568.67     1697.08    170.46 o 
   5   8   1      339.74      338.65    198.90 o 
   6   8   1      677.08      644.11     95.05 o 
   7   8   1       32.49      -47.18     53.86 o 
   8   8   1       34.97       64.66     62.59 o 
   9   8   1        1.24       13.63     63.56 o 
  10   8   1       96.19       77.62     72.35 o 
  -7   9   1      100.70      103.71     70.51 o 
  -6   9   1      273.14      227.98     88.41 o 
  -5   9   1      268.48      410.71    131.46 o 
  -4   9   1      105.78      -12.39     60.93 o 
  -3   9   1      268.86      167.78     65.16 o 
  -2   9   1      115.41      105.50     49.28 o 
  -1   9   1      228.71      283.83     61.21 o 
   0   9   1        5.01       21.73     44.33 o 
   1   9   1       40.05       55.05     50.88 o 
   2   9   1        0.97      -64.85     54.35 o 
   3   9   1      134.35      214.38     87.98 o 
   4   9   1       74.74      103.15     80.27 o 
   5   9   1      168.35      240.93    100.24 o 
   6   9   1      267.46      332.56     89.72 o 
   7   9   1       36.31      -22.35     62.18 o 
 -16   0   2      250.25      218.30     76.85 o 
 -14   0   2       40.37       75.45     38.78 o 
 -12   0   2      628.21      593.21     81.66 o 
 -10   0   2      157.04       88.92     52.06 o 
  -8   0   2     2039.83     1982.38     71.55 o 
  -4   0   2    29246.96    31293.00    454.38 o 
  -2   0   2    36831.13    38611.13    682.30 o 
   0   0   2      212.27      173.64     10.73 o 
   2   0   2     2986.70     3294.72     60.25 o 
   4   0   2     7329.23     7325.82    127.32 o 
   6   0   2    11530.35    11886.13    246.11 o 
   8   0   2    11365.43    11794.87    317.27 o 
  10   0   2     5590.27     5966.69    281.98 o 
  12   0   2      299.41      421.38     43.92 o 
  14   0   2       50.89       -5.71     37.75 o 
  16   0   2      219.75      154.97     68.64 o 
 -17   1   2      214.44      229.00     58.49 o 
 -16   1   2      373.81      254.15     49.11 o 
 -15   1   2      269.64      376.18     51.83 o 
 -14   1   2     1216.58     1256.72     73.70 o 
 -13   1   2       33.70       38.46     31.44 o 
 -12   1   2     6217.79     6376.07    134.12 o 
 -11   1   2       38.53       -7.07     16.18 o 
 -10   1   2     1242.20     1247.37     43.68 o 
  -9   1   2     6388.92     6336.76    152.25 o 
  -8   1   2       16.90       12.23      9.84 o 
  -7   1   2    12491.60    12908.80    158.72 o 
  -6   1   2     2812.87     2813.59     51.01 o 
  -5   1   2    25399.09    26041.99    342.94 o 
  -4   1   2     3279.49     3353.62     52.03 o 
  -3   1   2    46009.77    46459.10    580.56 o 
  -2   1   2      552.77      517.79     14.42 o 
  -1   1   2     6027.39     6250.61     86.14 o 
   0   1   2    37043.69    38227.77    474.93 o 
   1   1   2     1462.44     1526.63     34.49 o 
   2   1   2     1937.71     1879.35     41.71 o 
   3   1   2     1361.11     1262.05     35.45 o 
   4   1   2    10489.69    10664.02    151.14 o 
   5   1   2     2789.78     2564.52    111.76 o 
   6   1   2      188.61      264.81     19.61 o 
   7   1   2      625.59      574.09     25.90 o 
   8   1   2      115.86      127.51     21.57 o 
   9   1   2      184.73      190.39     27.77 o 
  10   1   2      398.33      380.75     39.16 o 
  11   1   2      246.11      251.94     30.21 o 
  12   1   2      913.66      931.65     78.64 o 
  13   1   2      294.92      213.99     29.77 o 
  14   1   2     1084.91     1143.68     68.47 o 
  15   1   2       92.03       87.47     38.96 o 
  16   1   2      503.35      484.38     57.14 o 
 -17   2   2        9.94       22.88     59.94 o 
 -16   2   2       10.92       13.54     40.57 o 
 -15   2   2       28.48       -6.25     35.36 o 
 -14   2   2     1700.29     1817.06     98.59 o 
 -13   2   2      555.74      589.65     85.56 o 
 -12   2   2     2130.82     2012.83    106.21 o 
 -11   2   2     3243.07     3372.44     88.89 o 
 -10   2   2    10168.71    10754.77    164.05 o 
  -9   2   2     3373.30     3349.32     73.90 o 
  -8   2   2    11573.54    12346.14    175.52 o 
  -7   2   2     6895.21     7245.79    112.90 o 
  -6   2   2     7138.24     7521.36    102.20 o 
  -5   2   2      456.74      468.03     20.61 o 
  -4   2   2      317.65      292.52     20.53 o 
  -3   2   2      878.29      862.33     30.07 o 
  -2   2   2     1027.38      980.23     40.30 o 
  -1   2   2     7022.83     7536.06    125.54 o 
   0   2   2    52809.45    56849.61   1429.88 o 
   1   2   2    30012.55    31598.00    401.34 o 
   2   2   2    32991.45    34239.93    435.56 o 
   3   2   2     5023.25     4791.27     80.14 o 
   4   2   2    16213.85    16334.57    226.43 o 
   5   2   2     7701.66     7538.73    219.74 o 
   6   2   2     8080.37     7817.87    129.66 o 
   7   2   2     6886.60     7068.73    124.47 o 
   8   2   2     5309.46     5477.48     94.36 o 
   9   2   2       18.07        8.57     13.07 o 
  10   2   2     2359.10     2227.15     59.07 o 
  11   2   2     1060.50      877.41     82.90 o 
  12   2   2      146.21      127.76     27.85 o 
  13   2   2       65.71       75.05     28.82 o 
  14   2   2       13.43       -4.34     18.60 o 
  15   2   2        5.15       10.61     34.31 o 
  16   2   2       25.48       13.39     52.87 o 
 -16   3   2      487.43      572.16     67.47 o 
 -15   3   2      379.94      310.71     54.49 o 
 -14   3   2      520.14      528.16     58.95 o 
 -13   3   2      407.33      421.45     57.98 o 
 -12   3   2     1515.04     1698.82    103.37 o 
 -11   3   2     6825.33     7108.68    145.66 o 
 -10   3   2      116.84       86.49     22.25 o 
  -9   3   2     2069.82     1889.67     82.24 o 
  -8   3   2     3779.72     3675.42     88.19 o 
  -7   3   2     4001.82     3955.34     67.89 o 
  -6   3   2     8679.98     8756.30    168.38 o 
  -5   3   2     2324.76     2358.95     81.66 o 
  -4   3   2    18720.13    19183.93    375.98 o 
  -3   3   2     4859.11     4975.17    191.12 o 
  -2   3   2     8591.99     8335.45    142.91 o 
  -1   3   2     7534.72     7532.68    133.48 o 
   0   3   2    18254.87    18396.09    499.55 o 
   1   3   2    16543.77    17175.89    269.70 o 
   2   3   2     2106.65     2229.15     49.76 o 
   3   3   2     3973.49     3725.69     70.66 o 
   4   3   2       54.11       45.58     12.31 o 
   5   3   2     4090.14     3807.03     77.17 o 
   6   3   2     1129.85      982.71     59.64 o 
   7   3   2     1265.94     1169.16     44.74 o 
   8   3   2      349.68      331.94     28.92 o 
   9   3   2      239.44      238.10     27.14 o 
  10   3   2     1014.25     1031.19     60.48 o 
  11   3   2     1184.71     1164.43     70.49 o 
  12   3   2      328.42      337.21     78.20 o 
  13   3   2     1049.93     1218.44     82.95 o 
  14   3   2      738.45      774.06    143.22 o 
  15   3   2      403.64      455.93    110.60 o 
  16   3   2      476.07      411.95    150.67 o 
 -15   4   2       16.42       29.11     60.39 o 
 -14   4   2       19.87       32.54     38.98 o 
 -13   4   2       96.21      120.16     40.47 o 
 -12   4   2      472.99      362.54     52.96 o 
 -11   4   2      228.21      163.78     39.29 o 
 -10   4   2        7.10      -25.73     23.00 o 
  -9   4   2      777.22      857.88     85.15 o 
  -8   4   2      559.88      527.82     43.59 o 
  -7   4   2     3105.22     3083.07    131.52 o 
  -6   4   2     4497.17     4717.01    133.09 o 
  -5   4   2     4953.22     4965.82    137.89 o 
  -4   4   2     8601.05     9233.63    212.35 o 
  -3   4   2     4944.36     4700.29    133.37 o 
  -2   4   2     4636.41     4780.83     83.26 o 
  -1   4   2    13840.25    14249.22    233.15 o 
   0   4   2      260.37      198.49     20.37 o 
   1   4   2     1871.83     2008.99     51.41 o 
   2   4   2      893.98      855.37     34.60 o 
   3   4   2      100.74      105.04     17.19 o 
   4   4   2     2535.50     2547.84     61.18 o 
   5   4   2     5325.21     5520.22    103.83 o 
   6   4   2     2499.45     2457.20     64.04 o 
   7   4   2     4768.50     4834.10    124.16 o 
   8   4   2     2163.20     2166.48     82.65 o 
   9   4   2      941.76      989.44     71.58 o 
  10   4   2     1259.75     1296.09     71.65 o 
  11   4   2     1474.62     1658.80    110.33 o 
  12   4   2        0.78        4.63     43.64 o 
  13   4   2       71.55      128.14     54.38 o 
  14   4   2       72.09       28.04     53.36 o 
  15   4   2        2.22      -21.19     56.18 o 
 -15   5   2      851.98      691.84    238.40 o 
 -14   5   2       41.30       21.89     42.79 o 
 -13   5   2      461.74      536.24     66.42 o 
 -12   5   2      612.88      684.02     67.94 o 
 -11   5   2     1503.97     1616.42     90.15 o 
 -10   5   2      646.74      669.80     57.31 o 
  -9   5   2      602.54      585.85     52.60 o 
  -8   5   2     2466.32     2457.87     87.30 o 
  -7   5   2     2253.80     2026.11     89.40 o 
  -6   5   2     4725.20     4802.71    134.22 o 
  -5   5   2     5021.28     5050.35    203.76 o 
  -4   5   2     2229.57     2002.16     84.15 o 
  -3   5   2    11762.92    12330.49    273.55 o 
  -2   5   2     1452.96     1385.70     57.27 o 
  -1   5   2     5731.91     5995.93    125.36 o 
   0   5   2      300.27      264.54     24.88 o 
   1   5   2     3425.63     3708.26     80.16 o 
   2   5   2     2895.89     2892.41     69.63 o 
   3   5   2      627.39      650.14     37.54 o 
   4   5   2      969.61      874.53     70.74 o 
   5   5   2       52.39        6.39     21.84 o 
   6   5   2      232.66      212.61     34.51 o 
   7   5   2        7.73       21.10     25.45 o 
   8   5   2      168.27      125.22     42.30 o 
   9   5   2      199.94      211.57     39.42 o 
  10   5   2       47.18      -32.48     40.95 o 
  11   5   2      675.47      562.51     86.07 o 
  12   5   2        3.78       37.05     52.07 o 
  13   5   2      298.36      410.79    125.14 o 
  14   5   2       61.30       80.02     94.36 o 
 -13   6   2      454.62      571.86     74.24 o 
 -12   6   2        1.42       -1.07     42.61 o 
 -11   6   2     2668.13     3063.33    125.87 o 
 -10   6   2        9.02        4.10     32.15 o 
  -9   6   2     3279.97     3590.16    113.85 o 
  -8   6   2        6.05       30.27     29.65 o 
  -7   6   2     2251.55     2265.28    125.31 o 
  -6   6   2        4.16      -13.15     30.19 o 
  -5   6   2      612.31      683.20     58.79 o 
  -4   6   2      249.57      182.78     56.00 o 
  -3   6   2      862.80      840.47     70.34 o 
  -2   6   2      543.23      389.74    166.79 o 
  -1   6   2     3238.43     3400.83     80.23 o 
   0   6   2     1324.45     1304.13     45.57 o 
   1   6   2     9327.51     9596.28    164.20 o 
   2   6   2        2.57       -8.82     18.83 o 
   3   6   2     4412.96     4123.61    135.59 o 
   4   6   2       30.36       36.92     26.49 o 
   5   6   2     4914.23     5350.45    139.18 o 
   6   6   2       11.54       -5.16     26.20 o 
   7   6   2     1117.91     1064.00     67.26 o 
   8   6   2       17.96      -58.51     39.00 o 
   9   6   2      811.65      900.37    154.59 o 
  10   6   2        0.29       -3.88     49.58 o 
  11   6   2      449.88      400.60     85.47 o 
  12   6   2        5.25        8.68     60.75 o 
  13   6   2       74.21      151.91     70.78 o 
 -12   7   2       51.90       81.87     67.19 o 
 -11   7   2      623.87      531.40     97.89 o 
 -10   7   2      886.70      777.61     84.79 o 
  -9   7   2       62.15       25.35     36.79 o 
  -8   7   2     1005.88      940.27     96.19 o 
  -7   7   2       54.61       37.38     40.31 o 
  -6   7   2     1599.31     1668.13    105.38 o 
  -5   7   2      475.63      401.94     56.88 o 
  -4   7   2      697.12      645.58    103.87 o 
  -3   7   2     1507.95     1617.85    128.05 o 
  -2   7   2       13.27       35.71     24.54 o 
  -1   7   2     3670.42     3759.01    114.74 o 
   0   7   2       72.21       53.91     26.36 o 
   1   7   2     2074.41     2109.33    141.99 o 
   2   7   2      211.90      197.48     45.70 o 
   3   7   2     1367.44     1498.93     97.46 o 
   4   7   2      703.69      653.80     92.22 o 
   5   7   2       14.93       52.47     53.73 o 
   6   7   2      565.82      660.91     89.20 o 
   7   7   2        0.62       14.83     48.04 o 
   8   7   2      110.27      126.96     85.20 o 
   9   7   2      406.34      322.16     75.97 o 
  10   7   2       10.82      -35.34     57.59 o 
  11   7   2      625.31      475.80     90.88 o 
  12   7   2       75.03       45.12     73.38 o 
 -10   8   2      292.78      219.49     82.24 o 
  -9   8   2        0.59      -18.62     60.32 o 
  -8   8   2      114.98       66.18     41.56 o 
  -7   8   2      560.76      467.28     66.84 o 
  -6   8   2        0.75      -44.84     38.19 o 
  -5   8   2      906.00      882.80     78.27 o 
  -4   8   2       67.28       54.85     49.55 o 
  -3   8   2     1214.08     1345.92    125.86 o 
  -2   8   2       68.02       31.35     41.34 o 
  -1   8   2     1166.95     1275.16     92.58 o 
   0   8   2       59.07      -17.97     36.04 o 
   1   8   2      103.07      122.49     46.09 o 
   2   8   2       48.66        2.03     32.59 o 
   3   8   2        8.69      -16.43     58.90 o 
   4   8   2      144.35      104.34     64.33 o 
   5   8   2      529.43      446.96     84.07 o 
   6   8   2      120.62      102.76     67.75 o 
   7   8   2      323.93      271.81     87.66 o 
   8   8   2        8.78       28.68     63.82 o 
   9   8   2      376.44      293.65     91.77 o 
  10   8   2       67.04       52.13    129.06 o 
  -7   9   2       83.39       21.93     59.18 o 
  -6   9   2      750.78      906.63     98.39 o 
  -5   9   2        7.05       97.51     52.84 o 
  -4   9   2     1414.36     1737.42    159.52 o 
  -3   9   2        0.64      -22.64     45.32 o 
  -2   9   2     1143.36     1065.69     93.91 o 
  -1   9   2      201.38      166.49     80.52 o 
   0   9   2      330.39      393.24     97.58 o 
   1   9   2       34.29       51.57     70.91 o 
   2   9   2        6.37       68.51     72.43 o 
   3   9   2      272.16      257.32     65.74 o 
   4   9   2        9.72       39.94     77.61 o 
   5   9   2        2.36       14.54     72.05 o 
   6   9   2        0.65       17.08     65.98 o 
   7   9   2       17.15       41.96     73.80 o 
 -17   0   3      331.34      286.68     92.15 o 
 -15   0   3      955.19     1068.37    117.94 o 
 -13   0   3      543.40      547.21     63.24 o 
 -11   0   3      764.09      743.70     63.23 o 
  -9   0   3     2060.80     2094.75    107.19 o 
  -7   0   3    12067.69    13469.86    822.76 o 
  -5   0   3    71949.98    75689.63   1075.01 o 
  -3   0   3   127998.16   124169.59   2295.68 o 
  -1   0   3    19361.46    20613.60    528.62 o 
   1   0   3    66112.79    64268.42   3662.62 o 
   3   0   3    52636.09    54092.51    775.15 o 
   5   0   3      585.33      538.60     27.76 o 
   7   0   3    17919.60    18904.49    308.03 o 
   9   0   3    10144.42    10575.72    244.01 o 
  11   0   3     9981.27    11707.39    586.90 o 
  13   0   3     5416.43     6173.98    365.10 o 
  15   0   3     1089.94     1313.16    119.70 o 
 -17   1   3       77.46       64.74     46.70 o 
 -16   1   3       99.69      147.14     44.88 o 
 -15   1   3      245.65      264.12     47.35 o 
 -14   1   3      486.94      495.12     54.58 o 
 -13   1   3     8940.45     9718.56    213.77 o 
 -12   1   3      591.27      581.76     45.21 o 
 -11   1   3     2673.48     2653.85    104.55 o 
 -10   1   3      300.70      263.03     23.64 o 
  -9   1   3     4469.97     4488.07     78.29 o 
  -8   1   3     3460.98     3229.05     61.52 o 
  -7   1   3     7336.14     7937.46    108.84 o 
  -6   1   3    10016.08    10313.19    125.51 o 
  -5   1   3     3895.67     3989.00     64.01 o 
  -4   1   3    18516.25    19691.37    260.24 o 
  -3   1   3      357.98      364.16     30.10 o 
  -2   1   3     3943.95     3790.42     56.94 o 
  -1   1   3    18048.12    19260.89    218.98 o 
   0   1   3       85.75       76.59      6.45 o 
   1   1   3    61258.20    62450.49    894.08 o 
   2   1   3    13560.42    13898.08    211.98 o 
   3   1   3    15940.95    15758.73    287.92 o 
   4   1   3    11056.67    11307.67    186.50 o 
   5   1   3    23597.80    24871.54    327.74 o 
   6   1   3     8566.20     8343.62    167.82 o 
   7   1   3     3484.56     3128.43    115.75 o 
   8   1   3     9296.69     9496.94    194.25 o 
   9   1   3      839.04      848.11     38.68 o 
  10   1   3      457.76      379.33     30.98 o 
  11   1   3       44.39       13.43     17.53 o 
  12   1   3        9.20       -4.40     16.19 o 
  13   1   3      659.28      689.70     70.87 o 
  14   1   3       54.57       62.90     29.05 o 
  15   1   3     1053.11     1187.55     72.25 o 
  16   1   3        8.49        8.72     38.44 o 
 -17   2   3      268.70      217.75     54.08 o 
 -16   2   3       32.53       14.47     38.44 o 
 -15   2   3      145.70       64.96     47.61 o 
 -14   2   3      182.48       96.23     46.61 o 
 -13   2   3      261.12      331.06     48.69 o 
 -12   2   3      265.46      293.34     36.01 o 
 -11   2   3      551.22      617.58     44.39 o 
 -10   2   3      976.53      946.75     44.42 o 
  -9   2   3     6475.95     6756.87    105.32 o 
  -8   2   3      270.14      227.61     21.71 o 
  -7   2   3     8537.83     9073.15    146.63 o 
  -6   2   3     3273.10     3074.98     62.60 o 
  -5   2   3     8570.86     8829.57    147.89 o 
  -4   2   3     3242.45     3361.29     73.66 o 
  -3   2   3     5372.58     5037.14     95.30 o 
  -2   2   3     2346.77     2209.59     48.36 o 
  -1   2   3    65306.10    69891.41    864.19 o 
   0   2   3    14559.06    15117.48    203.98 o 
   1   2   3    25580.09    26110.46    385.66 o 
   2   2   3     9183.24     8717.96    411.35 o 
   3   2   3    14869.40    15279.72    210.29 o 
   4   2   3       27.36       31.90     11.26 o 
   5   2   3     5658.62     5539.02     97.24 o 
   6   2   3     2224.70     2148.16     54.98 o 
   7   2   3     4526.74     4585.68     92.01 o 
   8   2   3      161.90      132.42     21.03 o 
   9   2   3      174.14      163.05     23.60 o 
  10   2   3      131.80      103.24     23.74 o 
  11   2   3       63.95       70.60     22.24 o 
  12   2   3      448.17      370.97     49.11 o 
  13   2   3      179.47      133.37     37.54 o 
  14   2   3       79.46       99.28     38.79 o 
  15   2   3      148.61       97.20    101.50 o 
  16   2   3        7.45       73.31    114.65 o 
 -16   3   3       23.83      -59.99     41.28 o 
 -15   3   3      358.71      255.05     52.32 o 
 -14   3   3      669.06      574.97     63.44 o 
 -13   3   3     2761.33     2969.19     93.92 o 
 -12   3   3     2309.62     2353.15     80.79 o 
 -11   3   3      806.91      731.97     52.58 o 
 -10   3   3     2350.82     2102.31     65.83 o 
  -9   3   3      331.67      230.06     29.74 o 
  -8   3   3     7452.24     7428.29    140.93 o 
  -7   3   3     1510.76     1429.66     74.14 o 
  -6   3   3    11643.56    11580.40    205.31 o 
  -5   3   3      132.84      116.30     19.17 o 
  -4   3   3     2578.50     2448.36     82.39 o 
  -3   3   3     3031.49     2835.98     87.75 o 
  -2   3   3     4305.62     4088.52     82.08 o 
  -1   3   3     4459.29     4580.59     91.93 o 
   0   3   3     5715.15     6005.35    141.65 o 
   1   3   3     5860.58     6288.18    118.83 o 
   2   3   3    20599.07    21038.71    283.36 o 
   3   3   3      147.80      158.78     20.49 o 
   4   3   3    33376.37    33572.52    441.16 o 
   5   3   3      460.83      408.89     28.52 o 
   6   3   3    23685.77    23609.03    329.59 o 
   7   3   3     1929.85     1897.39     56.35 o 
   8   3   3     2724.16     2487.73     97.78 o 
   9   3   3       39.11       37.92     19.37 o 
  10   3   3     1526.67     1450.32     84.68 o 
  11   3   3      315.92      276.38     40.28 o 
  12   3   3        1.19        7.65     29.25 o 
  13   3   3      131.31      139.16     89.68 o 
  14   3   3      121.98      203.06     63.78 o 
  15   3   3       80.70      -10.69     52.83 o 
  16   3   3      431.14      346.22    141.07 o 
 -15   4   3       23.60       41.96     95.56 o 
 -14   4   3      909.88      947.90    125.77 o 
 -13   4   3       75.78       33.62     36.29 o 
 -12   4   3       47.38       46.47     36.09 o 
 -11   4   3      987.52      980.05     87.08 o 
 -10   4   3       13.79       -1.32     25.04 o 
  -9   4   3        2.10       -8.57     24.14 o 
  -8   4   3      810.83      804.68     51.82 o 
  -7   4   3      512.81      437.99     47.27 o 
  -6   4   3     8666.71     9049.55    218.77 o 
  -5   4   3     7646.32     7854.15    192.87 o 
  -4   4   3    34445.41    36921.49    694.49 o 
  -3   4   3     7553.85     7430.23    135.12 o 
  -2   4   3    27549.80    28371.40    436.77 o 
  -1   4   3     6768.03     6699.36    131.11 o 
   0   4   3    18902.78    19453.66    387.93 o 
   1   4   3    13192.81    13566.31    227.47 o 
   2   4   3     9316.55     9455.51    149.54 o 
   3   4   3     4214.54     4122.12     82.32 o 
   4   4   3     3426.01     3389.94     73.86 o 
   5   4   3      849.84      892.65     37.88 o 
   6   4   3     1616.28     1524.81     50.67 o 
   7   4   3     2363.21     2471.23     68.45 o 
   8   4   3     3229.52     3539.33    106.62 o 
   9   4   3     2226.61     2199.97     84.59 o 
  10   4   3     5212.16     5968.96    185.23 o 
  11   4   3     1618.19     1543.08    111.67 o 
  12   4   3     3149.05     3805.90    168.94 o 
  13   4   3      675.13      759.59    131.84 o 
  14   4   3      963.84     1206.96    113.32 o 
  15   4   3      165.39      189.72     75.86 o 
 -15   5   3        0.18      -88.03     58.69 o 
 -14   5   3      871.93      903.38     81.74 o 
 -13   5   3       42.63      -10.14     39.84 o 
 -12   5   3     1767.79     2137.10    185.74 o 
 -11   5   3      468.79      493.45     53.71 o 
 -10   5   3     1411.99     1539.31     78.30 o 
  -9   5   3     2049.60     1985.43     82.66 o 
  -8   5   3       72.51        7.68     38.84 o 
  -7   5   3     1671.52     1649.90     93.36 o 
  -6   5   3       10.88      -11.48     24.53 o 
  -5   5   3     9294.04     9586.05    232.62 o 
  -4   5   3     3613.86     3522.84    248.76 o 
  -3   5   3     4079.52     4096.28    126.89 o 
  -2   5   3     5564.71     5875.20    123.20 o 
  -1   5   3      171.97      186.04     32.04 o 
   0   5   3     1963.03     1890.37     63.94 o 
   1   5   3     5562.50     5752.97    122.29 o 
   2   5   3     1292.64     1188.09     49.97 o 
   3   5   3     8913.49     8860.25    149.75 o 
   4   5   3     1195.15     1284.20     47.31 o 
   5   5   3     6035.52     6038.69    140.94 o 
   6   5   3      208.39      198.31     34.77 o 
   7   5   3     3236.35     3320.16    104.17 o 
   8   5   3      418.91      405.24     69.25 o 
   9   5   3     1857.26     1858.49    120.43 o 
  10   5   3        2.29      -14.51     42.29 o 
  11   5   3       19.86       74.93     55.01 o 
  12   5   3       46.96       75.19     59.54 o 
  13   5   3      106.72      100.48     66.28 o 
  14   5   3       75.73       69.33     65.35 o 
 -13   6   3        6.21      104.11     51.91 o 
 -12   6   3      415.10      478.99     68.22 o 
 -11   6   3      129.38       85.24     41.48 o 
 -10   6   3      713.10      817.11     65.44 o 
  -9   6   3        0.41      -23.22     29.10 o 
  -8   6   3     2938.86     3116.61    121.01 o 
  -7   6   3      109.45       95.49     40.32 o 
  -6   6   3      853.53      877.34     68.06 o 
  -5   6   3        1.14       26.54     29.84 o 
  -4   6   3      647.75      549.09     54.05 o 
  -3   6   3      925.94      987.71     67.04 o 
  -2   6   3      899.90      873.53     62.18 o 
  -1   6   3      291.31      212.61     93.35 o 
   0   6   3     5903.21     5847.80    116.35 o 
   1   6   3      176.74      192.16     25.93 o 
   2   6   3     5684.49     5825.62    117.03 o 
   3   6   3      273.36      241.95     43.03 o 
   4   6   3     4099.14     4124.22    116.42 o 
   5   6   3       75.66       52.34     28.35 o 
   6   6   3     1934.90     2096.64    119.93 o 
   7   6   3       15.01        8.63     42.64 o 
   8   6   3      250.45      232.99     63.67 o 
   9   6   3       30.43       36.36     55.63 o 
  10   6   3      302.01      187.07     67.09 o 
  11   6   3       25.36        2.26    134.05 o 
  12   6   3       67.23       44.90     83.17 o 
  13   6   3       74.49      131.95    121.03 o 
 -12   7   3      329.61      366.21     65.56 o 
 -11   7   3       95.59       36.08     43.40 o 
 -10   7   3      836.65      779.04     82.95 o 
  -9   7   3      549.46      505.95     58.13 o 
  -8   7   3      394.93      259.79     73.73 o 
  -7   7   3     1444.61     1421.83    102.74 o 
  -6   7   3      174.69      217.54     49.93 o 
  -5   7   3     1420.00     1603.66    160.72 o 
  -4   7   3      140.32      159.65     59.79 o 
  -3   7   3      588.44      580.50     60.11 o 
  -2   7   3      665.44      799.89    101.12 o 
  -1   7   3       85.02      132.80     38.16 o 
   0   7   3      368.01      346.15     39.15 o 
   1   7   3       43.57       77.09     35.96 o 
   2   7   3     2185.41     2197.03     87.66 o 
   3   7   3     3512.49     3577.49    230.22 o 
   4   7   3      973.28     1034.21     96.68 o 
   5   7   3     5120.01     5997.92    215.72 o 
   6   7   3      809.67      696.76     89.48 o 
   7   7   3     1827.07     1925.26    178.36 o 
   8   7   3       60.39        8.39     52.59 o 
   9   7   3      727.84      638.97    122.49 o 
  10   7   3        0.90      -14.63     56.89 o 
  11   7   3      103.38      102.50    114.33 o 
 -10   8   3      104.70       83.34     58.64 o 
  -9   8   3       86.69      120.59     60.30 o 
  -8   8   3      261.42      165.58     47.05 o 
  -7   8   3      128.50      111.64     70.88 o 
  -6   8   3      478.57      587.49     79.31 o 
  -5   8   3      664.98      767.19     78.71 o 
  -4   8   3     2643.72     2980.39    148.93 o 
  -3   8   3      848.97      960.78    127.35 o 
  -2   8   3     4401.46     5632.57    272.91 o 
  -1   8   3      338.06      346.18     61.32 o 
   0   8   3     3695.76     4364.47    163.19 o 
   1   8   3      348.31      176.97     74.70 o 
   2   8   3     1433.58     1567.65    110.73 o 
   3   8   3       14.08        0.38     60.80 o 
   4   8   3       89.35      102.42     78.88 o 
   5   8   3        3.18        4.26     49.37 o 
   6   8   3      144.77      182.13     74.32 o 
   7   8   3        1.99       74.33     62.84 o 
   8   8   3      789.92      796.72    141.45 o 
   9   8   3      129.85      105.48     70.32 o 
  -7   9   3       93.63       49.45     52.60 o 
  -6   9   3       97.52       41.46     49.30 o 
  -5   9   3      446.77      418.79     71.79 o 
  -4   9   3       19.36      -50.05     44.77 o 
  -3   9   3      684.88      872.95    126.15 o 
  -2   9   3       12.21       24.83     44.29 o 
  -1   9   3      541.13      521.29    109.72 o 
   0   9   3       20.33       31.73     66.24 o 
   1   9   3       26.37      -10.37     48.95 o 
   2   9   3      878.89      875.48    139.11 o 
   3   9   3       23.35       61.23     50.95 o 
   4   9   3      275.75      155.42     61.35 o 
   5   9   3       31.92      112.12     86.97 o 
   6   9   3      399.48      571.47    130.95 o 
 -16   0   4      132.74      153.08     64.72 o 
 -14   0   4      770.33      798.64    113.70 o 
 -12   0   4      354.58      322.16    117.43 o 
 -10   0   4       65.94       58.65     32.92 o 
  -8   0   4       14.27       37.10     13.83 o 
  -6   0   4     8805.86     9375.84    220.67 o 
  -4   0   4     2342.09     2105.19    113.19 o 
  -2   0   4    15622.97    15748.85    293.92 o 
   0   0   4    45865.05    47816.50    840.92 o 
   2   0   4    20706.24    21749.61    462.77 o 
   4   0   4    21752.91    23887.92    363.21 o 
   6   0   4      561.81      631.75     82.56 o 
   8   0   4     7254.17     7649.62    154.62 o 
  10   0   4     7481.13     8145.80    172.41 o 
  12   0   4    10074.12    10400.77    299.20 o 
  14   0   4     3536.88     3821.82    147.72 o 
  16   0   4      882.93      917.80    164.58 o 
 -17   1   4       25.84      -13.41     42.70 o 
 -16   1   4       68.19       20.72     51.72 o 
 -15   1   4        0.80      -47.46     31.64 o 
 -14   1   4     1098.99     1123.32     73.22 o 
 -13   1   4      234.03      222.86     41.53 o 
 -12   1   4     1792.57     1884.65     80.23 o 
 -11   1   4     1244.77     1248.58     44.13 o 
 -10   1   4     6900.12     7302.74    125.11 o 
  -9   1   4     3317.49     3312.78     65.62 o 
  -8   1   4     9272.86     9639.76    119.71 o 
  -7   1   4     5957.45     6248.99     88.67 o 
  -6   1   4     9640.47     9622.14    146.48 o 
  -5   1   4      213.60      267.21     23.21 o 
  -4   1   4     8412.32     8745.76    128.57 o 
  -3   1   4        0.32       -8.56      7.33 o 
  -2   1   4      265.90      239.73     17.53 o 
  -1   1   4     1294.44     1329.75     26.12 o 
   0   1   4     4336.66     4576.79     62.76 o 
   1   1   4     2080.24     2073.57     50.65 o 
   2   1   4    24057.06    24484.87    316.71 o 
   3   1   4     3941.91     4503.73     87.53 o 
   4   1   4    16284.40    17103.20    234.70 o 
   5   1   4     2181.97     2384.25     53.92 o 
   6   1   4     1511.14     1064.90     37.18 o 
   7   1   4     2841.46     2834.49     79.05 o 
   8   1   4    10606.20    11133.61    158.03 o 
   9   1   4     1384.79     1213.18     41.82 o 
  10   1   4     3837.96     4064.75     83.68 o 
  11   1   4       72.94       64.38     20.30 o 
  12   1   4     1580.75     1438.17     59.32 o 
  13   1   4       39.67       37.89     22.01 o 
  14   1   4        0.07       13.35     17.85 o 
  15   1   4        1.80        9.01     35.09 o 
  16   1   4      279.75      268.71     93.29 o 
 -17   2   4      315.41      391.51     67.45 o 
 -16   2   4     1094.50      987.06    140.81 o 
 -15   2   4      531.17      658.94     80.92 o 
 -14   2   4     2861.09     2889.23    110.22 o 
 -13   2   4      874.46      938.32     94.29 o 
 -12   2   4     3784.31     3789.95    106.42 o 
 -11   2   4      121.27      116.30     24.95 o 
 -10   2   4      745.78      770.82     41.65 o 
  -9   2   4       26.30       22.78     14.20 o 
  -8   2   4      114.22       90.47     17.29 o 
  -7   2   4      764.66      826.83     34.48 o 
  -6   2   4     8648.89     9121.30    140.82 o 
  -5   2   4     4880.78     5015.02     73.02 o 
  -4   2   4    11828.71    12154.64    148.26 o 
  -3   2   4        9.19       -1.10      5.49 o 
  -2   2   4    15520.48    16524.29    194.70 o 
  -1   2   4     1598.63     1618.60     37.09 o 
   0   2   4     6108.45     5998.18     94.61 o 
   1   2   4     7641.90     7568.69    111.13 o 
   2   2   4     2897.66     2674.81     62.69 o 
   3   2   4        2.11        9.92      7.70 o 
   4   2   4     1373.88     1203.04     86.70 o 
   5   2   4       32.96       43.55     12.56 o 
   6   2   4      286.93      260.63     21.82 o 
   7   2   4        7.86       -7.48     12.33 o 
   8   2   4      255.64      280.80     25.64 o 
   9   2   4        0.88       -8.70     14.57 o 
  10   2   4      136.81      161.61     26.90 o 
  11   2   4        3.09       42.18     20.76 o 
  12   2   4      484.15      510.62     44.48 o 
  13   2   4       52.46        6.56     48.92 o 
  14   2   4       37.42       60.03     46.90 o 
  15   2   4       50.91       79.34     72.43 o 
  16   2   4       47.87       84.94    113.26 o 
 -16   3   4        0.43        1.66     41.14 o 
 -15   3   4       63.93       68.48     44.06 o 
 -14   3   4      347.37      317.91     62.27 o 
 -13   3   4      252.03      282.74     48.16 o 
 -12   3   4     1081.67     1065.21     55.00 o 
 -11   3   4      591.24      596.43     43.34 o 
 -10   3   4     3342.25     3151.95     92.42 o 
  -9   3   4      482.78      440.69     34.76 o 
  -8   3   4     5980.05     6359.25    169.54 o 
  -7   3   4     4028.73     4245.04    103.77 o 
  -6   3   4     4559.46     4658.42    130.81 o 
  -5   3   4     1191.07     1007.21     42.72 o 
  -4   3   4     1550.44     1541.24     65.17 o 
  -3   3   4       31.88       36.87     18.04 o 
  -2   3   4      125.32      126.06     13.95 o 
  -1   3   4       88.71       69.16     12.90 o 
   0   3   4       30.14       44.66     12.45 o 
   1   3   4     1765.23     1772.34     49.28 o 
   2   3   4     1581.58     1497.72     39.14 o 
   3   3   4     4198.63     4103.67     76.23 o 
   4   3   4      669.58      604.74     28.37 o 
   5   3   4    10933.13    10864.61    169.51 o 
   6   3   4      465.31      451.11     48.91 o 
   7   3   4     6381.54     6352.04    167.43 o 
   8   3   4      291.46      268.08     26.79 o 
   9   3   4     5989.64     6203.99    170.57 o 
  10   3   4      123.46       78.97     36.07 o 
  11   3   4     2304.45     2116.82    116.00 o 
  12   3   4        4.39       13.14     40.30 o 
  13   3   4        1.24      -11.29     40.54 o 
  14   3   4        7.52      -12.96     47.87 o 
  15   3   4      119.54      193.45     93.73 o 
 -15   4   4      138.05      145.12     51.81 o 
 -14   4   4       12.04       22.16     40.89 o 
 -13   4   4       81.12       27.38     26.66 o 
 -12   4   4      379.66      397.54     41.19 o 
 -11   4   4       11.13       19.16     24.04 o 
 -10   4   4        0.33        1.60     21.81 o 
  -9   4   4      133.21      157.29     32.58 o 
  -8   4   4      212.29      129.56     49.68 o 
  -7   4   4      901.61     1040.77     66.87 o 
  -6   4   4        2.93        2.99     21.94 o 
  -5   4   4     1941.43     1815.63    161.54 o 
  -4   4   4       45.10       73.51     25.24 o 
  -3   4   4     1336.88     1167.69     39.96 o 
  -2   4   4     4912.79     4943.91    103.45 o 
  -1   4   4     3364.60     3340.88     81.92 o 
   0   4   4     1944.09     1948.88     61.78 o 
   1   4   4     9195.08     9166.16    144.82 o 
   2   4   4     2481.49     2453.59     87.58 o 
   3   4   4     5723.95     5953.06    126.51 o 
   4   4   4     2299.56     2306.23     58.30 o 
   5   4   4       82.00       80.85     17.19 o 
   6   4   4       78.18       69.68     19.19 o 
   7   4   4      154.06      149.91     23.58 o 
   8   4   4      914.79      880.80     54.60 o 
   9   4   4     1017.81      867.22    179.18 o 
  10   4   4     1589.07     1409.96    106.02 o 
  11   4   4     3025.69     3009.89    270.13 o 
  12   4   4      967.71      866.84     94.76 o 
  13   4   4     1699.87     1875.80    129.38 o 
  14   4   4      409.07      297.43    170.96 o 
  15   4   4      831.82     1035.09    117.11 o 
 -15   5   4       63.65       12.12     62.35 o 
 -14   5   4       18.34      -32.21     42.15 o 
 -13   5   4      473.97      606.65     69.54 o 
 -12   5   4       24.61      -14.93     32.47 o 
 -11   5   4     2868.07     2901.66    106.86 o 
 -10   5   4      203.58      132.50     37.12 o 
  -9   5   4     3992.34     4093.20    138.21 o 
  -8   5   4       19.93      -19.08     32.38 o 
  -7   5   4     5261.01     5260.66    411.13 o 
  -6   5   4        6.64       -4.79     26.58 o 
  -5   5   4     3255.66     3213.58    114.73 o 
  -4   5   4       37.83       36.91     27.56 o 
  -3   5   4      709.09      645.19     53.36 o 
  -2   5   4      465.30      469.73     33.86 o 
  -1   5   4        3.83       12.48     18.07 o 
   0   5   4      649.80      614.27     42.08 o 
   1   5   4     1623.88     1518.88     49.66 o 
   2   5   4      214.34      205.46     23.38 o 
   3   5   4     1772.78     1692.80     52.76 o 
   4   5   4     1311.21     1337.09     63.07 o 
   5   5   4      799.99      766.41     39.21 o 
   6   5   4     1671.13     1575.42    252.05 o 
   7   5   4      578.33      566.94     73.76 o 
   8   5   4     1533.44     1505.80    211.54 o 
   9   5   4     1003.30      946.65     93.38 o 
  10   5   4      563.35      661.06    107.70 o 
  11   5   4      265.78      209.75     64.81 o 
  12   5   4        1.36        5.95     53.22 o 
  13   5   4       39.18       65.46     57.28 o 
  14   5   4        3.12      -42.33     73.63 o 
 -13   6   4      676.87      707.16     78.81 o 
 -12   6   4      236.54      211.25     49.96 o 
 -11   6   4     1027.07     1083.15     86.85 o 
 -10   6   4        0.30       -0.54     31.72 o 
  -9   6   4       87.96       81.05     43.15 o 
  -8   6   4       14.24       15.20     35.04 o 
  -7   6   4      961.77      791.54     95.06 o 
  -6   6   4        5.73       -6.67     37.23 o 
  -5   6   4     1619.93     1443.25     83.42 o 
  -4   6   4        0.95       -8.21     27.14 o 
  -3   6   4     3262.90     3462.81    125.71 o 
  -2   6   4       10.11       25.78     27.75 o 
   0   6   4      357.37      335.86     31.27 o 
   1   6   4      404.55      369.37     29.41 o 
   2   6   4      331.57      379.57     32.32 o 
   3   6   4      942.31      908.23     44.47 o 
   4   6   4       50.00       57.68     58.15 o 
   5   6   4        0.52       24.56     43.20 o 
   6   6   4       76.42       45.00     45.20 o 
   7   6   4        0.94       10.15     43.50 o 
   8   6   4       81.00        9.72     45.51 o 
   9   6   4        0.79      -43.95     69.08 o 
  10   6   4        2.90      -33.01     65.48 o 
  11   6   4      169.78       90.85     60.74 o 
  12   6   4       53.74       65.13    108.83 o 
  13   6   4       68.85      126.44     78.96 o 
 -12   7   4       31.44       76.31     45.96 o 
 -11   7   4      904.46      758.23     78.53 o 
 -10   7   4       50.04       64.76     40.53 o 
  -9   7   4      651.75      805.59     90.94 o 
  -8   7   4        2.42       45.02     43.90 o 
  -7   7   4     1174.87     1114.25     96.12 o 
  -6   7   4       21.93       47.40     52.08 o 
  -5   7   4     1295.94     1370.43     87.74 o 
  -4   7   4        6.58        8.83     32.52 o 
  -3   7   4      601.32      583.15     83.62 o 
  -2   7   4      270.60      289.74     68.38 o 
  -1   7   4      116.34      154.48     40.40 o 
   0   7   4       74.05       39.74     23.77 o 
   1   7   4      393.61      391.97     46.06 o 
   2   7   4      420.73      547.30     68.73 o 
   3   7   4     1403.57     1623.19    237.70 o 
   4   7   4      974.06     1049.11     95.74 o 
   5   7   4      878.33      847.49     92.07 o 
   6   7   4     1002.57     1235.90    213.50 o 
   7   7   4     1038.36      605.22    116.80 o 
   8   7   4     1052.07     1127.40    146.38 o 
   9   7   4      721.31      407.64    108.08 o 
  10   7   4      329.14      250.73     76.30 o 
  11   7   4       64.26       62.56     66.40 o 
 -10   8   4       23.12        5.48     42.30 o 
  -9   8   4        1.03       24.78     42.15 o 
  -8   8   4      103.95        5.69     80.32 o 
  -7   8   4      161.46      115.85     49.37 o 
  -6   8   4       85.62       38.58     48.08 o 
  -5   8   4      154.83       43.90     59.52 o 
  -4   8   4      247.25      257.74     77.11 o 
  -3   8   4      668.36      648.72     69.05 o 
  -2   8   4      169.42      172.79     76.22 o 
  -1   8   4      908.72      877.55     80.09 o 
   0   8   4      254.80      316.46    110.79 o 
   1   8   4      532.21      736.78    297.81 o 
   2   8   4      102.41      164.02     54.57 o 
   3   8   4      833.05      812.28     88.31 o 
   4   8   4        0.94      -10.27     43.87 o 
   5   8   4       82.79      127.83     65.32 o 
   6   8   4       15.63       -1.43     58.77 o 
   7   8   4       28.90      -60.82     57.45 o 
   8   8   4       16.98      -55.96     59.42 o 
   9   8   4      408.32      113.97    109.59 o 
  -7   9   4      136.43       90.07     60.56 o 
  -6   9   4      255.22      289.01     63.98 o 
  -5   9   4       86.82       44.58     50.95 o 
  -4   9   4       56.91       80.76     53.42 o 
  -3   9   4       62.24      109.59     71.67 o 
  -2   9   4       23.27       55.11     70.53 o 
  -1   9   4        4.97       -9.38     47.90 o 
   0   9   4       11.25       38.69     66.49 o 
   1   9   4      253.54      169.50     61.42 o 
   2   9   4        2.04       12.94     48.34 o 
   3   9   4      235.36      310.06     91.45 o 
   4   9   4        4.31       23.38     49.22 o 
   5   9   4      217.50      185.31     89.75 o 
   6   9   4        3.71      -51.83     76.98 o 
 -17   0   5       82.17      105.93     74.45 o 
 -15   0   5      228.43      307.54     85.58 o 
 -13   0   5      500.09      432.05     62.18 o 
 -11   0   5      102.11       95.92     34.35 o 
  -9   0   5       11.60       56.12     16.32 o 
  -7   0   5        9.28        9.23     10.90 o 
  -5   0   5     3426.13     3384.14     94.71 o 
  -3   0   5     7215.73     7364.39    175.26 o 
  -1   0   5    19960.02    20790.04    380.74 o 
   1   0   5     2320.45     2302.56     51.54 o 
   3   0   5     2151.81     1871.56     75.27 o 
   5   0   5     6677.97     6789.90    171.06 o 
   7   0   5     2461.76     2207.83     66.51 o 
   9   0   5     2093.83     2288.05     85.75 o 
  11   0   5      655.68      747.11    129.86 o 
  13   0   5      468.43      362.36     54.29 o 
  15   0   5      676.47      615.08     83.68 o 
 -17   1   5      309.40      297.49     66.71 o 
 -16   1   5      157.48      100.00     49.74 o 
 -15   1   5      463.73      480.14     59.08 o 
 -14   1   5      178.13      142.14     41.86 o 
 -13   1   5      285.02      213.54     40.60 o 
 -12   1   5     1384.15     1192.99     61.89 o 
 -11   1   5      419.94      357.90     33.34 o 
 -10   1   5     4442.15     4308.08     90.69 o 
  -9   1   5      955.50      991.89     41.62 o 
  -8   1   5    13858.85    13889.92    203.96 o 
  -7   1   5     2680.66     2538.47     60.22 o 
  -6   1   5    40640.22    40806.62    528.77 o 
  -5   1   5    26761.76    28397.68    373.96 o 
  -4   1   5    19049.86    19528.14    262.35 o 
  -3   1   5      397.35      308.74     26.13 o 
  -2   1   5    17828.65    18854.32    219.65 o 
  -1   1   5    16249.19    17367.56    203.44 o 
   0   1   5     5565.21     5724.16     98.27 o 
   1   1   5     6507.41     6696.31    121.29 o 
   2   1   5    14114.88    14842.55    240.60 o 
   3   1   5      374.88      365.61     23.30 o 
   4   1   5     8553.94     8384.38    128.86 o 
   5   1   5      725.96      849.79     39.07 o 
   6   1   5     9275.27     9593.60    152.79 o 
   7   1   5     7522.76     7903.67    136.13 o 
   8   1   5     4249.21     4304.39     92.57 o 
   9   1   5     4935.32     5028.54    137.38 o 
  10   1   5      948.59      942.08     47.17 o 
  11   1   5     2939.96     2769.97     71.01 o 
  12   1   5      144.85      140.45     26.36 o 
  13   1   5      288.61      329.04     40.72 o 
  14   1   5       24.32       -2.64     37.03 o 
  15   1   5      154.38      198.08    109.72 o 
  16   1   5        1.44       14.16     91.77 o 
 -17   2   5      170.87      197.75     62.76 o 
 -16   2   5      240.43      288.30     57.15 o 
 -15   2   5     1567.24     1651.89     91.93 o 
 -14   2   5      918.84      952.06     71.94 o 
 -13   2   5     5432.05     5859.15    141.80 o 
 -12   2   5     2020.15     2237.05     83.25 o 
 -11   2   5    10534.54    11051.10    243.81 o 
 -10   2   5     3084.26     3047.87     76.55 o 
  -9   2   5     7066.24     7283.11    154.40 o 
  -8   2   5     1703.58     1669.11     59.02 o 
  -7   2   5       66.65       50.62     13.01 o 
  -6   2   5      168.36      196.21     24.06 o 
  -5   2   5      846.65      825.68     29.68 o 
  -4   2   5     6411.17     6527.34     87.79 o 
  -3   2   5    30781.25    32139.88    409.80 o 
  -2   2   5    13761.96    13684.59    165.94 o 
  -1   2   5    38046.33    39296.88    442.98 o 
   0   2   5    19336.90    19403.11    260.47 o 
   1   2   5    53174.44    53066.91    773.23 o 
   2   2   5     9207.36     9003.84    161.17 o 
   3   2   5    24361.66    24998.26    330.36 o 
   4   2   5     6815.47     6570.47    140.75 o 
   5   2   5    11020.87    10841.06    287.45 o 
   6   2   5     2625.05     2584.20     69.85 o 
   7   2   5        0.14        7.31     12.39 o 
   8   2   5       64.20       53.94     17.76 o 
   9   2   5        2.63        9.51     16.95 o 
  10   2   5      155.44      161.50     26.41 o 
  11   2   5      204.73      202.74     30.48 o 
  12   2   5      729.35      849.04     66.39 o 
  13   2   5      814.13      880.91    189.10 o 
  14   2   5      231.12      318.86     72.62 o 
  15   2   5      504.72      496.67     88.04 o 
  16   2   5      195.40      325.62    130.20 o 
 -16   3   5        2.78      -18.72     40.88 o 
 -15   3   5      265.33      240.61     55.33 o 
 -14   3   5       95.18      129.11     43.05 o 
 -13   3   5      207.53      112.33     50.92 o 
 -12   3   5      845.58      867.53     52.28 o 
 -11   3   5      689.36      664.70     44.44 o 
 -10   3   5       11.70       29.18     20.04 o 
  -9   3   5     5665.46     5615.04    164.15 o 
  -8   3   5      821.24      670.19     44.34 o 
  -7   3   5    12594.22    12939.81    232.46 o 
  -6   3   5       72.12       32.58     11.44 o 
  -5   3   5    37115.06    38990.82    500.48 o 
  -4   3   5     2143.96     2243.13     50.33 o 
  -3   3   5    24031.36    25598.43    336.38 o 
  -2   3   5      420.00      472.58     33.55 o 
  -1   3   5     9072.39     9119.01    139.22 o 
   0   3   5     4831.89     4662.44     85.36 o 
   1   3   5       66.62       49.40     14.72 o 
   2   3   5     1430.84     1356.36     41.81 o 
   3   3   5     1528.18     1332.88     49.37 o 
   4   3   5     3970.45     3779.13     90.16 o 
   5   3   5     5715.23     5423.88    102.85 o 
   6   3   5      209.38      204.82     40.69 o 
   7   3   5     7517.57     7672.93    136.16 o 
   8   3   5      107.49       83.48     20.54 o 
   9   3   5     4453.03     4464.29    115.66 o 
  10   3   5     1242.09     1152.85     67.74 o 
  11   3   5     1948.86     1942.37    218.30 o 
  12   3   5      833.13      934.06     91.50 o 
  13   3   5      170.62      128.92     58.11 o 
  14   3   5      237.57      217.09     65.85 o 
  15   3   5       11.55       21.25     58.79 o 
 -15   4   5       16.47       22.35     45.30 o 
 -14   4   5      230.69      210.05     50.95 o 
 -13   4   5        2.09       27.12     29.99 o 
 -12   4   5       58.17       39.06     25.42 o 
 -11   4   5       41.40       47.35     25.46 o 
 -10   4   5       97.68       82.15     25.97 o 
  -9   4   5      163.82      161.27     59.98 o 
  -8   4   5        2.21       10.03     22.20 o 
  -7   4   5      329.23      252.88     41.86 o 
  -6   4   5      904.24      826.00     83.24 o 
  -5   4   5      493.81      507.68     47.45 o 
  -4   4   5       26.77       -6.61     20.29 o 
  -3   4   5     1646.34     1661.63     44.21 o 
  -2   4   5      238.30      220.23     25.01 o 
  -1   4   5     2898.35     2934.08     66.38 o 
   0   4   5      424.43      321.83     47.40 o 
   1   4   5     1291.74     1164.15     44.31 o 
   2   4   5       20.42       14.67     12.99 o 
   3   4   5      607.18      625.95     30.40 o 
   4   4   5      557.35      519.61     29.37 o 
   5   4   5      474.87      452.56     41.16 o 
   6   4   5     1976.69     2042.61     60.45 o 
   7   4   5       68.52       75.82     26.03 o 
   8   4   5     1069.50     1130.01    143.85 o 
   9   4   5      245.97      297.94    103.02 o 
  10   4   5      105.41      190.18     66.05 o 
  11   4   5       82.47       72.43     50.23 o 
  12   4   5      217.12      100.64     74.26 o 
  13   4   5       56.59       35.20     53.75 o 
  14   4   5      169.55       31.77     59.98 o 
 -15   5   5        3.29      -56.90     61.26 o 
 -14   5   5       35.32      -58.97     53.31 o 
 -13   5   5       36.23       97.83     40.84 o 
 -12   5   5      743.87      713.19     64.57 o 
 -11   5   5      332.74      276.18     46.44 o 
 -10   5   5     1431.01     1465.86     78.35 o 
  -9   5   5     1407.84     1420.34     88.20 o 
  -8   5   5     6921.96     7234.15    206.39 o 
  -7   5   5     3156.95     3105.22    120.77 o 
  -6   5   5     8019.27     8440.40    500.31 o 
  -5   5   5     1811.30     1506.20     79.99 o 
  -4   5   5     5998.66     6370.88    177.02 o 
  -3   5   5      982.45      908.86     61.74 o 
  -2   5   5     3881.75     3832.80     82.55 o 
  -1   5   5      332.59      336.85     30.32 o 
   0   5   5      993.51     1081.65     53.71 o 
   1   5   5       24.81       11.66     13.82 o 
   2   5   5       29.96        8.25     15.42 o 
   3   5   5      895.60      768.05     37.93 o 
   4   5   5     1019.64     1056.79    105.07 o 
   5   5   5     1111.20     1128.27    104.46 o 
   6   5   5     3706.37     3803.30    270.38 o 
   7   5   5      499.76      486.76     69.54 o 
   8   5   5      968.21      931.97     94.42 o 
   9   5   5        1.71       -5.29     42.46 o 
  10   5   5     1668.83     1857.56    125.75 o 
  11   5   5        2.42       21.25     50.43 o 
  12   5   5      473.45      430.79     84.34 o 
  13   5   5       33.37      -58.12     54.12 o 
  14   5   5      108.86       34.81     64.47 o 
 -13   6   5       23.44       71.14     54.39 o 
 -12   6   5     1971.13     2152.69    102.48 o 
 -11   6   5      112.71       62.47     38.63 o 
 -10   6   5     3003.40     3429.50    129.51 o 
  -9   6   5       25.07       35.10     38.43 o 
  -8   6   5     1126.14     1064.58    110.86 o 
  -7   6   5      377.37      298.95     51.54 o 
  -6   6   5      305.48      252.49     47.55 o 
  -5   6   5      380.15      291.11     47.64 o 
  -4   6   5     3841.79     3804.20    150.17 o 
  -3   6   5      124.40       37.97     32.61 o 
  -2   6   5     9882.78    10692.23    213.76 o 
  -1   6   5      493.31      557.78     46.23 o 
   0   6   5    13195.39    14528.33    229.72 o 
   1   6   5        8.45        1.32     17.78 o 
   2   6   5    13075.87    13888.83    250.85 o 
   3   6   5      122.30      108.97     29.83 o 
   4   6   5     4134.57     4011.90    294.21 o 
   5   6   5       22.92        4.07     41.18 o 
   6   6   5     1848.67     1765.87    124.19 o 
   7   6   5      490.60      382.66     73.74 o 
   8   6   5       87.53       17.89     50.05 o 
   9   6   5       33.09       28.66     53.72 o 
  10   6   5      158.99      202.44     98.91 o 
  11   6   5       13.69       14.56     57.15 o 
  12   6   5      335.05      362.03    168.24 o 
 -12   7   5       44.07      106.13     47.47 o 
 -11   7   5        4.97        9.30     40.66 o 
 -10   7   5      126.43      176.55     47.69 o 
  -9   7   5      231.93      145.13     53.39 o 
  -8   7   5     1200.86     1138.57    101.35 o 
  -7   7   5     1121.40     1065.71    118.19 o 
  -6   7   5      872.74      804.97     73.45 o 
  -5   7   5     1914.13     2101.93    106.66 o 
  -4   7   5     2304.53     2438.43    113.72 o 
  -3   7   5     1091.02      877.90     71.94 o 
  -2   7   5     1391.36     1352.80     71.29 o 
  -1   7   5       13.27       -0.82     15.93 o 
   0   7   5     1145.23     1145.08     55.12 o 
   1   7   5      526.92      615.21     56.91 o 
   2   7   5      490.09      408.90     53.14 o 
   3   7   5     1033.13     1086.76     91.70 o 
   4   7   5        9.66        2.63     44.09 o 
   5   7   5      594.87      499.08     87.41 o 
   6   7   5      884.87      904.22     95.30 o 
   7   7   5      128.18      186.74     64.57 o 
   8   7   5      481.46      440.18     83.46 o 
   9   7   5       67.64       40.81     58.52 o 
  10   7   5      662.99      638.20    111.80 o 
  11   7   5      124.18       98.65    109.97 o 
 -10   8   5       44.78      -35.72     41.49 o 
  -9   8   5        3.17       11.61     50.12 o 
  -8   8   5        0.48      -59.38     42.92 o 
  -7   8   5        5.68        5.23     46.25 o 
  -6   8   5      454.28      322.89     67.17 o 
  -5   8   5        4.95       15.61     41.84 o 
  -4   8   5      265.86      316.47     58.55 o 
  -3   8   5      305.03      352.97     58.27 o 
  -2   8   5      471.65      380.61     63.25 o 
  -1   8   5        0.73       18.16     42.62 o 
   0   8   5      472.47      418.53     68.81 o 
   1   8   5       39.04       87.64     58.08 o 
   2   8   5        7.21      -20.23     40.74 o 
   3   8   5        9.99      -14.60     43.52 o 
   4   8   5       14.07       11.25     68.51 o 
   5   8   5        2.95       25.69     56.48 o 
   6   8   5      338.94      270.86     76.41 o 
   7   8   5      158.07      150.58     74.39 o 
   8   8   5       65.13       39.31     70.67 o 
   9   8   5       12.67      -55.83     65.06 o 
  -7   9   5     1111.76     1215.56    209.83 o 
  -6   9   5        0.73       34.45     52.42 o 
  -5   9   5     1132.41     1325.71    119.61 o 
  -4   9   5       13.22      -11.88     65.86 o 
  -3   9   5      807.51      910.11    132.22 o 
  -2   9   5        0.63      -18.45     63.96 o 
  -1   9   5      196.99      202.55     60.83 o 
   0   9   5       55.41       17.86     49.50 o 
   1   9   5        0.96      -21.22     46.52 o 
   2   9   5        1.96       71.17     55.62 o 
   3   9   5      160.51      123.90     61.85 o 
   4   9   5        7.62       -9.57     45.53 o 
   5   9   5      403.12      207.30     96.70 o 
   6   9   5        1.92      -17.57     80.27 o 
 -16   0   6       68.77       40.95     65.98 o 
 -14   0   6      178.79      201.24     70.28 o 
 -12   0   6     2392.31     2292.73     99.60 o 
 -10   0   6     1886.79     1749.43     73.65 o 
  -8   0   6     5960.47     5952.10    199.67 o 
  -6   0   6     8169.62     7853.43    181.52 o 
  -4   0   6    12986.34    13836.80    277.80 o 
   0   0   6    49873.91    53199.82    941.08 o 
   2   0   6      111.78      100.31     21.41 o 
   4   0   6       25.00        9.38     17.55 o 
   6   0   6    10825.32    11392.37    265.66 o 
   8   0   6    13803.40    15175.50    267.99 o 
  10   0   6     5253.64     6078.32    144.46 o 
  12   0   6      416.76      559.22     51.51 o 
  14   0   6       32.04       34.66     42.88 o 
  16   0   6       79.57      186.32    111.24 o 
 -17   1   6      108.22      143.06     60.60 o 
 -16   1   6      420.30      359.91     68.06 o 
 -15   1   6      132.58       94.23     59.25 o 
 -14   1   6      523.39      539.15     59.15 o 
 -13   1   6      267.96      290.03     40.28 o 
 -12   1   6       82.02      118.06     41.89 o 
 -11   1   6        0.18       23.00     20.00 o 
 -10   1   6      161.63      254.42     42.61 o 
  -9   1   6      429.04      400.74     31.43 o 
  -8   1   6       76.74       53.27     17.08 o 
  -7   1   6     5135.72     4795.10     91.62 o 
  -6   1   6     9046.15     9799.82    152.31 o 
  -5   1   6    15763.39    15662.41    221.37 o 
  -4   1   6     8910.10     8883.84    134.34 o 
  -3   1   6    10965.96    10911.99    181.39 o 
  -2   1   6    12240.33    12378.67    152.37 o 
  -1   1   6     1773.84     1758.63     34.69 o 
   0   1   6    26117.62    26140.88    337.65 o 
   1   1   6      102.00      107.40     16.77 o 
   2   1   6     6903.26     6561.88    127.01 o 
   3   1   6     7953.57     7871.04    150.03 o 
   4   1   6     4221.46     4113.41     98.67 o 
   5   1   6    12379.51    12228.40    183.20 o 
   6   1   6     1091.85     1080.16     38.62 o 
   7   1   6     7221.03     6755.76    133.10 o 
   8   1   6      195.05      207.09     28.75 o 
   9   1   6     4642.69     4803.91    104.37 o 
  10   1   6      531.90      525.48     38.31 o 
  11   1   6      705.30      679.43     45.16 o 
  12   1   6     1564.10     1592.69     70.81 o 
  13   1   6      103.95       63.77     41.04 o 
  14   1   6     1333.37     1475.19    162.54 o 
  15   1   6        1.20       26.80     55.54 o 
  16   1   6      306.34      705.33    150.93 o 
 -16   2   6       23.22       21.16     40.76 o 
 -15   2   6        7.92       16.28     39.77 o 
 -14   2   6      371.46      347.28     54.05 o 
 -13   2   6     1209.36     1183.39     76.19 o 
 -12   2   6     2570.47     2629.96     90.66 o 
 -11   2   6      646.44      684.07     42.43 o 
 -10   2   6     5993.56     6067.21    189.35 o 
  -9   2   6     1666.02     1606.75     57.43 o 
  -8   2   6     6997.69     7291.53    113.28 o 
  -7   2   6     3875.37     3695.53     75.74 o 
  -6   2   6      172.17      151.87     17.08 o 
  -5   2   6     1165.64     1290.41     38.69 o 
  -4   2   6       92.26       87.37     15.24 o 
  -3   2   6       13.99       20.08      8.23 o 
  -2   2   6     9317.42     9408.09    131.31 o 
  -1   2   6     2741.93     2614.30     45.37 o 
   0   2   6    32374.60    33702.10    435.90 o 
   1   2   6    10829.35    10751.08    160.43 o 
   2   2   6    40395.96    41335.12    618.02 o 
   3   2   6     9153.00     9085.10    169.55 o 
   4   2   6    22692.14    23601.53    318.71 o 
   5   2   6     5372.64     5428.84     96.82 o 
   6   2   6    10130.70    10196.33    161.74 o 
   7   2   6     1781.15     1576.02    106.71 o 
   8   2   6     1246.16     1189.92    125.06 o 
   9   2   6      676.63      631.40     44.19 o 
  10   2   6       12.91       24.88     45.11 o 
  11   2   6        3.98       -9.97     25.81 o 
  12   2   6     1231.60     1135.98     90.30 o 
  13   2   6       23.67       45.71     48.40 o 
  14   2   6      523.98      536.89     86.47 o 
  15   2   6       98.82      166.31     71.24 o 
 -16   3   6      212.60      227.51     55.58 o 
 -15   3   6      122.34      101.17     45.21 o 
 -14   3   6      323.85      317.42     49.84 o 
 -13   3   6      127.14       99.55     37.73 o 
 -12   3   6      234.36      191.70     39.00 o 
 -11   3   6      208.70      211.91     31.51 o 
 -10   3   6        3.02       -7.21     20.98 o 
  -9   3   6      404.07      336.79     38.53 o 
  -8   3   6     1376.27     1455.34     61.65 o 
  -7   3   6       19.02       -1.24     18.17 o 
  -6   3   6     8715.18     9563.06    180.82 o 
  -5   3   6       46.24       26.03     11.64 o 
  -4   3   6    11976.23    12098.89    171.99 o 
  -3   3   6     2416.04     2546.27     47.23 o 
  -2   3   6     5467.48     5373.54     92.80 o 
  -1   3   6     7421.45     7511.86    121.30 o 
   0   3   6     4433.03     4335.66     82.98 o 
   1   3   6    17505.61    18032.43    222.90 o 
   2   3   6      728.17      794.02     46.25 o 
   3   3   6    13268.97    12423.47    461.86 o 
   4   3   6     1350.23     1276.49     86.27 o 
   5   3   6    11288.78    11014.42    182.50 o 
   6   3   6     2132.25     2065.52     60.15 o 
   7   3   6     4655.18     4555.92    120.68 o 
   8   3   6     3347.05     3423.75    106.14 o 
   9   3   6       30.08       33.47     25.84 o 
  10   3   6     1922.77     1897.85    113.30 o 
  11   3   6      226.97      236.18     57.88 o 
  12   3   6      524.21      404.85     71.75 o 
  13   3   6      925.46      990.87    102.04 o 
  14   3   6      402.76      284.87     76.05 o 
  15   3   6      620.12      895.89    113.19 o 
 -15   4   6       53.48      -14.26     44.23 o 
 -14   4   6       61.42       44.39     39.32 o 
 -13   4   6      720.85      587.22     59.19 o 
 -12   4   6       67.02       41.74     21.82 o 
 -11   4   6      501.46      496.90     42.70 o 
 -10   4   6      203.14      124.60     40.36 o 
  -9   4   6     2624.92     2634.76    145.54 o 
  -8   4   6      424.09      348.84     38.67 o 
  -7   4   6     3898.07     3764.82    142.41 o 
  -6   4   6      392.61      319.60     43.84 o 
  -5   4   6      750.50      699.45     38.37 o 
  -4   4   6    12212.67    12686.77    244.58 o 
  -3   4   6    12006.54    12542.83    185.42 o 
  -2   4   6     3583.28     3541.44     73.83 o 
  -1   4   6     7035.37     7021.52    121.13 o 
   0   4   6     2066.24     1873.19     98.67 o 
   1   4   6     3315.30     3274.96     63.62 o 
   2   4   6     1557.00     1431.78     48.67 o 
   3   4   6       18.58       14.29     12.90 o 
   4   4   6      580.51      565.89     38.58 o 
   5   4   6     2728.80     2607.57     84.81 o 
   6   4   6      652.79      706.42     59.60 o 
   7   4   6     2704.16     2832.59    184.27 o 
   8   4   6     1709.08     1636.97     75.50 o 
   9   4   6     3970.54     3814.66    241.05 o 
  10   4   6     2138.46     2044.98    122.71 o 
  11   4   6      957.25      968.76     95.78 o 
  12   4   6       67.38       16.39     46.34 o 
  13   4   6      197.19      169.69     65.29 o 
  14   4   6        3.68       28.40     60.17 o 
 -14   5   6       30.98       25.53     52.54 o 
 -13   5   6      208.89      184.54     46.02 o 
 -12   5   6       66.86       67.60     38.29 o 
 -11   5   6       36.29       -9.79     32.39 o 
 -10   5   6       65.40       10.42     38.83 o 
  -9   5   6       70.97       63.59     40.45 o 
  -8   5   6      430.67      458.16     70.53 o 
  -7   5   6     2628.62     2385.66    105.77 o 
  -6   5   6      256.78      228.80     44.81 o 
  -5   5   6     5788.82     5682.70    168.70 o 
  -4   5   6      150.29      140.48     27.24 o 
  -3   5   6    13453.71    14139.85    252.71 o 
  -2   5   6      352.73      324.92     62.58 o 
  -1   5   6     7284.18     7447.70    136.11 o 
   0   5   6      714.99      703.77     38.05 o 
   1   5   6     3697.42     3725.32     83.59 o 
   2   5   6     4968.51     5074.90    100.70 o 
   3   5   6        8.13       -0.81     19.28 o 
   4   5   6     4172.80     4191.80    114.83 o 
   5   5   6      829.04      777.49     53.10 o 
   6   5   6     4011.86     3988.35    154.96 o 
   7   5   6      445.94      432.16     87.72 o 
   8   5   6      764.14      943.85     90.42 o 
   9   5   6     2093.52     1861.44    187.84 o 
  10   5   6       67.27       99.14     57.48 o 
  11   5   6     1278.06     1225.79    111.33 o 
  12   5   6        8.76       -1.81     52.82 o 
  13   5   6      409.72      409.69    149.35 o 
 -13   6   6      328.68      384.05     62.35 o 
 -12   6   6       15.85       25.95     41.18 o 
 -11   6   6     1424.33     1559.43     88.61 o 
 -10   6   6       67.07       38.75     56.33 o 
  -9   6   6     2589.62     2731.21    176.08 o 
  -8   6   6       13.99       17.80     36.75 o 
  -7   6   6      944.15      794.00     71.06 o 
  -6   6   6        3.57      -18.01     29.94 o 
  -5   6   6      113.36       40.81     50.94 o 
  -4   6   6      474.32      345.68     39.40 o 
  -3   6   6      984.51     1050.31     57.72 o 
  -2   6   6      519.07      491.17     44.77 o 
  -1   6   6     4690.09     4883.83    127.85 o 
   0   6   6     1030.51     1064.29     50.20 o 
   1   6   6     6926.74     7443.96    145.47 o 
   2   6   6      248.00      205.20     31.00 o 
   3   6   6     8426.17     9155.78    196.39 o 
   4   6   6      136.39      156.67     50.45 o 
   5   6   6     4927.43     5285.24    188.67 o 
   6   6   6       35.73       36.53     49.08 o 
   7   6   6      769.12      649.55     85.88 o 
   8   6   6      147.19      167.28     57.89 o 
   9   6   6       62.79       35.72     55.04 o 
  10   6   6       87.49      -16.62     53.16 o 
  11   6   6      139.67      247.13     77.27 o 
  12   6   6       73.28       18.37     62.35 o 
 -12   7   6        3.92       17.81     46.20 o 
 -11   7   6        2.33       55.91     43.42 o 
 -10   7   6       29.38      -23.70     87.52 o 
  -9   7   6        1.63      -46.87     45.25 o 
  -8   7   6      106.49       31.10     60.29 o 
  -7   7   6      100.19      127.14     48.26 o 
  -6   7   6      641.97      640.07     68.77 o 
  -5   7   6      347.32      286.24     53.18 o 
  -4   7   6      534.94      472.74    109.02 o 
  -3   7   6     2056.45     2119.28     86.28 o 
  -2   7   6       29.33       -0.02     27.84 o 
  -1   7   6     2078.38     2302.85    166.79 o 
   0   7   6      532.58      596.22     53.41 o 
   1   7   6     1269.35     1295.40     71.87 o 
   2   7   6     1849.92     1903.22     89.09 o 
   3   7   6      449.42      423.64     54.02 o 
   4   7   6     2108.29     2157.44    245.03 o 
   5   7   6      127.01       39.81     49.68 o 
   6   7   6     1832.07     1880.51    175.70 o 
   7   7   6        1.93       18.95     54.98 o 
   8   7   6      938.73      858.28    137.91 o 
   9   7   6      295.94      271.09     77.50 o 
  10   7   6       28.28      -14.09     66.34 o 
  -9   8   6      125.89       -0.14     75.20 o 
  -8   8   6      308.27      217.85     61.08 o 
  -7   8   6      204.04      198.20     82.29 o 
  -6   8   6      143.74      183.13     53.44 o 
  -5   8   6      405.80      394.61     65.11 o 
  -4   8   6       60.83      152.72     50.49 o 
  -3   8   6      901.89      925.62     81.00 o 
  -2   8   6      163.79      119.75     48.90 o 
  -1   8   6     1771.33     1826.66    167.03 o 
   0   8   6        0.35      -32.80     35.88 o 
   1   8   6      715.64      775.69     86.32 o 
   2   8   6        0.34        9.53     44.24 o 
   3   8   6       85.93      136.38     52.47 o 
   4   8   6       33.81        8.02     55.43 o 
   5   8   6      151.50      140.80     66.57 o 
   6   8   6      143.60      224.53     81.03 o 
   7   8   6      488.66      358.71    131.46 o 
   8   8   6      157.92      118.76     73.44 o 
  -6   9   6      519.67      581.14    133.16 o 
  -5   9   6       43.37       52.96     76.35 o 
  -4   9   6      739.38      852.29     88.14 o 
  -3   9   6      285.68      350.01     99.73 o 
  -2   9   6      585.47      591.70    122.61 o 
  -1   9   6      408.01      330.13     69.83 o 
   0   9   6      322.37      392.02     75.67 o 
   1   9   6      172.49      164.86     62.34 o 
   2   9   6       14.87      -23.82     77.04 o 
   3   9   6      239.35      249.98     66.62 o 
   4   9   6      267.51      323.05     77.94 o 
   5   9   6      152.00      154.16     64.98 o 
 -17   0   7      104.62      114.14     82.79 o 
 -15   0   7      508.96      419.79     97.08 o 
 -13   0   7      851.51      845.48     66.35 o 
 -11   0   7     3525.29     3620.43    204.04 o 
  -9   0   7     8273.37     9058.75    218.17 o 
  -7   0   7     2042.21     1721.12    136.96 o 
  -5   0   7    12004.27    11589.87    246.00 o 
  -3   0   7     4344.71     4133.06    105.73 o 
  -1   0   7     2501.26     2418.12     68.98 o 
   1   0   7        0.90       -7.36     12.00 o 
   3   0   7     4048.15     4038.54    118.07 o 
   5   0   7     3106.50     2978.16    106.59 o 
   7   0   7     9759.10    10385.71    259.32 o 
   9   0   7     6358.39     6354.82    198.79 o 
  11   0   7     6790.07     7430.58    637.58 o 
  13   0   7     1623.54     1871.76    123.86 o 
  15   0   7      325.46      138.92    103.65 o 
 -17   1   7      153.62      263.25    103.97 o 
 -16   1   7        4.22      -15.28     43.31 o 
 -15   1   7      776.76      779.02     69.24 o 
 -14   1   7       94.99       31.93     31.46 o 
 -13   1   7     2996.82     2931.47     95.91 o 
 -12   1   7      786.78      698.31     52.54 o 
 -11   1   7     1226.65     1218.20     53.19 o 
 -10   1   7     1795.28     1676.58     53.28 o 
  -9   1   7     1469.99     1510.61     44.94 o 
  -8   1   7     2940.93     2676.16     67.16 o 
  -7   1   7      146.99      146.68     23.08 o 
  -6   1   7     3926.87     3837.45     78.32 o 
  -5   1   7     4057.83     4017.42     77.91 o 
  -4   1   7       62.36       53.01     18.25 o 
  -3   1   7     2939.61     2588.66     54.62 o 
  -2   1   7      413.08      376.35     17.40 o 
  -1   1   7    16321.45    16472.96    199.45 o 
   0   1   7      571.09      520.90     21.00 o 
   1   1   7    34370.51    35827.30    460.16 o 
   2   1   7     1011.15      956.35     27.35 o 
   3   1   7    10738.84    10856.95    196.94 o 
   4   1   7      136.65      146.59     23.98 o 
   5   1   7    24524.12    27306.29    441.14 o 
   6   1   7       53.46       42.29     21.85 o 
   7   1   7     1943.81     1970.60     83.40 o 
   8   1   7      603.91      565.40     34.60 o 
   9   1   7      203.11      212.37     27.08 o 
  10   1   7      437.86      396.91     35.75 o 
  11   1   7      489.98      496.53     56.85 o 
  12   1   7      154.59      132.46     44.32 o 
  13   1   7     1265.80     1347.08     88.86 o 
  14   1   7        8.44       28.37     44.79 o 
  15   1   7      424.90      519.16     92.25 o 
 -16   2   7      154.28      141.32     48.90 o 
 -15   2   7      255.88      180.52     51.46 o 
 -14   2   7      195.16      218.73     43.36 o 
 -13   2   7      425.05      368.18     47.77 o 
 -12   2   7       13.22        1.75     27.63 o 
 -11   2   7       25.66       -4.95     28.86 o 
 -10   2   7       26.88       23.23     20.67 o 
  -9   2   7     2515.23     2455.63    218.93 o 
  -8   2   7      898.08      846.99     38.20 o 
  -7   2   7     3831.68     3396.70     73.37 o 
  -6   2   7     2071.66     1988.01     51.40 o 
  -5   2   7    16233.96    16691.37    235.54 o 
  -4   2   7     4710.63     4582.70     78.08 o 
  -3   2   7    13215.08    14316.28    177.32 o 
  -2   2   7     6547.78     6727.65     93.87 o 
  -1   2   7     9343.90     9138.55    126.71 o 
   0   2   7     5771.34     5951.47    101.39 o 
   1   2   7      776.34      750.22     34.21 o 
   2   2   7      390.51      395.93     29.93 o 
   3   2   7     4023.03     4471.54    104.98 o 
   4   2   7       17.27       28.78      9.06 o 
   5   2   7     1944.45     1947.21     48.43 o 
   6   2   7     1256.56     1256.54     40.86 o 
   7   2   7     2543.92     2480.97     93.80 o 
   8   2   7     1254.70     1206.42     65.59 o 
   9   2   7      814.25      862.26     60.34 o 
  10   2   7        0.54       10.69     28.22 o 
  11   2   7      245.55      236.64     46.06 o 
  12   2   7      178.94      222.98     56.94 o 
  13   2   7        5.27      -14.68     46.47 o 
  14   2   7        0.25      -24.12     49.90 o 
  15   2   7        2.04       37.76     62.48 o 
 -16   3   7      323.74      333.45     58.97 o 
 -15   3   7      348.44      329.70     54.02 o 
 -14   3   7      539.35      487.50     56.37 o 
 -13   3   7      545.87      519.06     53.82 o 
 -12   3   7      130.31      126.24     36.57 o 
 -11   3   7     1223.91     1186.30     60.35 o 
 -10   3   7       61.53       30.74     27.32 o 
  -9   3   7     2875.53     2910.51     94.32 o 
  -8   3   7      596.94      494.68     50.87 o 
  -7   3   7     1276.84     1318.53     56.91 o 
  -6   3   7     1121.77     1052.20     48.63 o 
  -5   3   7      442.95      373.43     23.82 o 
  -4   3   7     1639.59     1502.39     38.74 o 
  -3   3   7     1407.56     1535.83     38.34 o 
  -2   3   7     1659.00     1506.27     42.55 o 
  -1   3   7     6792.75     7331.65    121.19 o 
   0   3   7     5215.02     5153.11     95.59 o 
   1   3   7     4273.52     4269.94     70.65 o 
   2   3   7     7589.55     7776.83    153.97 o 
   3   3   7     3895.58     3814.47     97.67 o 
   4   3   7     4180.58     4047.14     81.88 o 
   5   3   7     2898.45     2670.15    108.14 o 
   6   3   7     8001.31     7909.81    216.51 o 
   7   3   7       16.86       12.04     20.93 o 
   8   3   7     1575.00     1388.41     70.19 o 
   9   3   7      244.99      209.31     37.61 o 
  10   3   7       86.05       83.92     55.21 o 
  11   3   7      402.03      244.77    108.83 o 
  12   3   7      167.00      126.55     53.98 o 
  13   3   7      501.27      461.11     82.55 o 
  14   3   7      198.00      228.56     74.50 o 
  15   3   7      115.99       96.04     69.09 o 
 -15   4   7        8.20        7.44     41.30 o 
 -14   4   7      161.91      138.10     42.10 o 
 -13   4   7      141.90      115.30     40.26 o 
 -12   4   7      612.22      642.88     50.04 o 
 -11   4   7      513.56      439.30     49.81 o 
 -10   4   7     1351.67     1639.06     76.84 o 
  -9   4   7     1006.15      852.20     56.09 o 
  -8   4   7     2877.83     3001.57     93.64 o 
  -7   4   7      159.47      163.12     28.67 o 
  -6   4   7     1869.37     1860.59     67.05 o 
  -5   4   7      306.66      215.40     32.00 o 
  -4   4   7     5121.83     5183.31    126.98 o 
  -3   4   7       26.94        3.90     13.75 o 
  -2   4   7     1546.05     1542.51     54.39 o 
  -1   4   7        0.92       28.80     14.75 o 
   0   4   7     1747.48     1802.45     54.15 o 
   1   4   7     1618.43     1671.28     59.56 o 
   2   4   7      568.13      531.87     27.39 o 
   3   4   7       49.56       -1.27     24.76 o 
   4   4   7      580.40      494.19     40.48 o 
   5   4   7      670.50      609.71     47.12 o 
   6   4   7     2890.50     2642.76     91.48 o 
   7   4   7      201.89      133.42     40.71 o 
   8   4   7     4898.84     5042.74    138.84 o 
   9   4   7      832.15      690.35     82.22 o 
  10   4   7     1597.26     1478.33    109.13 o 
  11   4   7      514.27      449.74     79.35 o 
  12   4   7     1422.08     1582.17    121.43 o 
  13   4   7      196.73      173.83     90.63 o 
  14   4   7      284.03      377.33     85.80 o 
 -14   5   7      658.99      774.67     88.77 o 
 -13   5   7        6.00       24.51     37.49 o 
 -12   5   7      962.40     1144.95     77.74 o 
 -11   5   7       24.35        8.04     33.52 o 
 -10   5   7     2379.52     2393.66    119.90 o 
  -9   5   7       81.62       64.30     42.68 o 
  -8   5   7      479.85      415.74     56.79 o 
  -7   5   7      373.19      434.30     56.48 o 
  -6   5   7      156.08      111.79     43.10 o 
  -5   5   7      155.25      147.06     38.47 o 
  -4   5   7      148.06      193.85     29.11 o 
  -3   5   7     1270.55     1174.46     55.02 o 
  -2   5   7     3281.41     3469.43     96.94 o 
  -1   5   7     1065.42      991.68     44.37 o 
   0   5   7     4762.75     4472.53     98.00 o 
   1   5   7       86.36       90.72     22.91 o 
   2   5   7     5409.90     5423.18    134.79 o 
   3   5   7     1112.82     1022.64     62.32 o 
   4   5   7     3693.48     3769.97    109.73 o 
   5   5   7      526.36      597.25     50.24 o 
   6   5   7      921.82      888.41     60.96 o 
   7   5   7      512.35      520.56    117.75 o 
   8   5   7        8.83      -31.11     42.03 o 
   9   5   7      134.20       96.53     67.69 o 
  10   5   7       52.50       57.27     51.45 o 
  11   5   7       34.23       53.39     60.56 o 
  12   5   7      514.75      591.45     95.68 o 
  13   5   7       54.26       34.54     64.07 o 
 -13   6   7       18.46       24.04     42.59 o 
 -12   6   7       67.35       48.35     43.97 o 
 -11   6   7       18.96       20.48     47.65 o 
 -10   6   7       40.37       41.59     57.64 o 
  -9   6   7        0.62      -18.13     38.22 o 
  -8   6   7      762.00      754.58     73.73 o 
  -7   6   7       56.93       60.04     39.68 o 
  -6   6   7     2602.83     2485.75    114.79 o 
  -5   6   7       10.73       20.26     33.08 o 
  -4   6   7     7086.63     7191.16    208.29 o 
  -3   6   7        1.37       36.87     25.23 o 
  -2   6   7     2396.79     2368.72     86.12 o 
  -1   6   7       69.81       76.63     28.99 o 
   0   6   7     1460.78     1343.44     81.69 o 
   1   6   7       34.81       33.19     22.30 o 
   2   6   7       19.29       59.94     25.28 o 
   3   6   7       91.10       43.22     30.82 o 
   4   6   7      745.07      732.53     56.09 o 
   5   6   7      176.67      111.63     53.45 o 
   6   6   7      991.32      917.57     90.35 o 
   7   6   7       70.28       53.27     50.66 o 
   8   6   7     1081.24      880.56    167.93 o 
   9   6   7        0.28       -0.67     50.24 o 
  10   6   7      256.48      161.98     69.59 o 
  11   6   7       57.24       19.21     65.55 o 
  12   6   7       24.38       48.60     68.56 o 
 -11   7   7       20.78       39.24     43.86 o 
 -10   7   7      248.66      283.62     66.60 o 
  -9   7   7      218.25      320.43     91.14 o 
  -8   7   7        2.49       44.46     43.53 o 
  -7   7   7      756.52      664.32     73.51 o 
  -6   7   7       42.83       19.71     70.53 o 
  -5   7   7      269.52      287.97     82.86 o 
  -4   7   7      180.14      174.62     49.29 o 
  -3   7   7      277.85      204.85     37.83 o 
  -2   7   7      580.56      574.38     52.70 o 
  -1   7   7      170.40      140.03     39.78 o 
   0   7   7     1251.16     1131.63     87.77 o 
   1   7   7      155.71      168.05     36.94 o 
   2   7   7     1481.31     1507.52    102.39 o 
   3   7   7      243.14      303.96     56.30 o 
   4   7   7     1476.57     1452.01    107.53 o 
   5   7   7      583.28      565.87     85.51 o 
   6   7   7      499.42      671.83     87.86 o 
   7   7   7      248.23      238.64     67.97 o 
   8   7   7       25.15       32.25     58.76 o 
   9   7   7      247.45      273.07     89.43 o 
  10   7   7        0.57       61.39     71.24 o 
  -9   8   7      153.01      193.88     60.08 o 
  -8   8   7      241.10      235.24     85.83 o 
  -7   8   7      193.78      228.65     61.52 o 
  -6   8   7      505.00      418.67     67.71 o 
  -5   8   7      287.16      266.88     57.32 o 
  -4   8   7      272.40      225.87     56.30 o 
  -3   8   7      116.51      119.17     47.59 o 
  -2   8   7       53.34       48.40     33.10 o 
  -1   8   7      224.54      168.53     53.16 o 
   0   8   7       49.17       71.09     45.12 o 
   1   8   7        5.79       20.87     42.31 o 
   2   8   7        4.07        0.06     41.99 o 
   3   8   7      124.09      100.22     54.64 o 
   4   8   7      122.82      164.36     59.21 o 
   5   8   7       54.23       57.26     60.96 o 
   6   8   7      484.45      492.25     86.51 o 
   7   8   7      390.69      292.79     78.59 o 
   8   8   7      440.17      330.95     93.16 o 
  -6   9   7       20.46       32.74     71.29 o 
  -5   9   7      147.44       94.33     58.53 o 
  -4   9   7      326.18      406.94    186.45 o 
  -3   9   7       40.48       98.34     83.55 o 
  -2   9   7      328.57      396.02    107.32 o 
  -1   9   7      167.13      208.13     62.52 o 
   0   9   7      376.11      320.87    169.44 o 
   1   9   7      221.89      231.66     90.32 o 
   2   9   7      330.53      249.34     69.11 o 
   3   9   7      179.12      134.47     64.74 o 
   4   9   7      182.59      219.81     71.93 o 
 -16   0   8      153.26      245.98     87.85 o 
 -14   0   8      497.50      394.13     93.79 o 
 -12   0   8      431.43      493.85     55.57 o 
 -10   0   8     1315.65     1293.60     93.98 o 
  -8   0   8     1986.78     1767.11     77.60 o 
  -6   0   8     4763.34     4871.03    145.24 o 
  -4   0   8      200.43      274.76     64.21 o 
  -2   0   8      165.43      197.33     44.87 o 
   0   0   8     3096.74     3107.54    164.70 o 
   2   0   8      516.91      326.68     73.69 o 
   4   0   8      480.73      526.75     49.42 o 
   6   0   8     1703.84     1762.39    132.85 o 
   8   0   8      705.34      816.26     88.04 o 
  10   0   8     1443.01     1230.67     93.67 o 
  12   0   8      100.56       64.51     49.66 o 
  14   0   8      497.82      511.43    123.50 o 
 -17   1   8       26.14        7.86     49.07 o 
 -16   1   8      227.67      193.90     59.95 o 
 -15   1   8       16.80       32.00     42.01 o 
 -14   1   8      192.57      193.03     41.29 o 
 -13   1   8       99.27       60.63     32.97 o 
 -12   1   8     2204.32     2144.64     90.51 o 
 -11   1   8     1798.56     1739.24     91.34 o 
 -10   1   8     2410.65     2504.91     71.06 o 
  -9   1   8     8386.34     8426.74    148.08 o 
  -8   1   8     3115.87     3280.08     76.68 o 
  -7   1   8    16422.67    16833.61    247.13 o 
  -6   1   8      610.52      568.96     30.53 o 
  -5   1   8    21969.58    22101.83    304.33 o 
  -4   1   8      320.99      302.14     25.54 o 
  -3   1   8    17890.89    18279.66    251.89 o 
  -2   1   8        4.14       17.87     10.69 o 
  -1   1   8       23.82       19.21      8.26 o 
   0   1   8    17840.86    19280.45    261.19 o 
   1   1   8     8436.17     8705.28    117.70 o 
   2   1   8    10880.11    11176.06    192.66 o 
   3   1   8    12654.84    12446.18    224.09 o 
   4   1   8     3703.98     3680.50    103.59 o 
   5   1   8    18411.04    18545.43    320.95 o 
   6   1   8     7417.28     7372.36    164.96 o 
   7   1   8     6826.02     7216.06    167.87 o 
   8   1   8     1083.92     1033.71     63.21 o 
   9   1   8      677.49      616.15     56.80 o 
  10   1   8      678.96      806.62     83.22 o 
  11   1   8      139.32      173.06     44.46 o 
  12   1   8      149.17      144.41     46.55 o 
  13   1   8        0.65      -27.26     40.60 o 
  14   1   8       86.14      144.51     52.77 o 
  15   1   8       61.63      140.42     58.49 o 
 -16   2   8      619.64      729.42    105.01 o 
 -15   2   8      164.83      207.24     47.18 o 
 -14   2   8     2524.76     2776.01    101.77 o 
 -13   2   8     1126.56     1170.76     79.69 o 
 -12   2   8     2379.38     2270.10     84.38 o 
 -11   2   8      214.21      253.12     38.68 o 
 -10   2   8     2795.08     2645.04     90.72 o 
  -9   2   8      315.06      316.35     38.58 o 
  -8   2   8      173.34      139.62     21.65 o 
  -7   2   8      209.99      176.02     21.12 o 
  -6   2   8     8252.14     8313.48    136.85 o 
  -5   2   8     7419.63     7526.88    143.85 o 
  -4   2   8    35214.06    36783.96    423.29 o 
  -3   2   8     6919.75     6421.41     92.90 o 
  -2   2   8    57787.88    62785.57    703.35 o 
  -1   2   8    14332.92    14259.60    178.52 o 
   0   2   8    50151.53    51923.13    587.06 o 
   1   2   8    10362.76    10177.79    159.25 o 
   2   2   8    32096.95    33074.90    510.70 o 
   3   2   8     1551.42     1433.40     79.52 o 
   4   2   8     6030.68     6097.70    222.66 o 
   5   2   8     1156.34     1034.14     54.43 o 
   6   2   8     1053.80     1096.26     58.55 o 
   7   2   8      819.06      715.64     51.71 o 
   8   2   8     3842.18     3813.85    117.22 o 
   9   2   8     1482.62     1504.51     78.50 o 
  10   2   8     6187.38     6686.21    174.64 o 
  11   2   8      733.21      738.81     65.70 o 
  12   2   8     1241.50     1483.70     90.06 o 
  13   2   8      456.69      506.59     75.67 o 
  14   2   8      575.38      826.53    106.44 o 
  15   2   8       70.94       87.40     74.82 o 
 -16   3   8        4.97       44.09     49.39 o 
 -15   3   8      248.98      300.60     75.30 o 
 -14   3   8      102.94       72.42     40.60 o 
 -13   3   8      309.95      374.36     48.40 o 
 -12   3   8     1100.82      984.93     65.63 o 
 -11   3   8       54.58       57.60     26.06 o 
 -10   3   8     4996.74     5202.07    239.19 o 
  -9   3   8       32.35       -2.31     23.62 o 
  -8   3   8     8574.53     9190.41    193.41 o 
  -7   3   8     1150.76     1025.33     52.91 o 
  -6   3   8     6609.66     6598.02    141.37 o 
  -5   3   8     2102.92     1906.76     45.33 o 
  -4   3   8    11361.98    11414.54    149.79 o 
  -3   3   8     1637.00     1435.96     36.22 o 
  -2   3   8     1864.25     1828.46     49.15 o 
  -1   3   8     2140.13     2093.11     54.45 o 
   0   3   8     2926.41     3020.87     68.78 o 
   1   3   8      806.48      827.36     36.64 o 
   2   3   8    12262.15    11875.52    216.18 o 
   3   3   8       19.08        4.45     17.96 o 
   4   3   8    12892.53    13177.40    274.22 o 
   5   3   8      138.81      157.89     29.62 o 
   6   3   8     7836.84     7751.22    173.09 o 
   7   3   8       73.34       69.26     26.47 o 
   8   3   8     3042.03     3250.44    139.00 o 
   9   3   8       34.40       22.40     33.12 o 
  10   3   8      872.18      881.24     67.85 o 
  11   3   8        6.05       23.22     33.19 o 
  12   3   8        4.78      -25.83    101.38 o 
  13   3   8       23.69       55.19     55.04 o 
  14   3   8       45.81       81.53     66.02 o 
 -15   4   8       63.58       54.59     43.86 o 
 -14   4   8       17.00       10.28     39.94 o 
 -13   4   8       24.48      -12.44     32.08 o 
 -12   4   8       57.14       65.46     35.67 o 
 -11   4   8      436.72      538.77     56.35 o 
 -10   4   8      112.58      130.07     34.92 o 
  -9   4   8     1230.12     1184.00     92.77 o 
  -8   4   8      275.44      224.77     35.07 o 
  -7   4   8     1736.77     1694.81     67.56 o 
  -6   4   8       31.93       47.72     21.46 o 
  -5   4   8      297.56      316.52     45.33 o 
  -4   4   8      183.85      193.06     25.86 o 
  -3   4   8       19.31       33.45     21.24 o 
  -2   4   8     1040.43     1021.44     40.51 o 
  -1   4   8      177.76      107.77     20.05 o 
   0   4   8     2025.18     1948.57     57.81 o 
   1   4   8      987.09      839.37     49.02 o 
   2   4   8      497.73      450.52     59.70 o 
   3   4   8      551.78      459.97     39.66 o 
   4   4   8      186.53       93.57     42.45 o 
   5   4   8       92.58       36.48     26.56 o 
   6   4   8       26.97       51.63     27.44 o 
   7   4   8      340.31      394.93     45.73 o 
   8   4   8      115.34      162.00     38.74 o 
   9   4   8      101.89       26.61     46.41 o 
  10   4   8      171.30      105.42     54.62 o 
  11   4   8      204.67      139.90     62.90 o 
  12   4   8       22.70        2.95     57.51 o 
  13   4   8      138.69      155.72     68.89 o 
 -14   5   8       91.21       71.05     59.53 o 
 -13   5   8      182.09      150.07     56.65 o 
 -12   5   8       19.55       54.14     38.88 o 
 -11   5   8     1363.63     1386.22    137.02 o 
 -10   5   8      132.88       69.85     45.75 o 
  -9   5   8     3793.65     4027.90    153.85 o 
  -8   5   8     1743.53     1691.76    161.61 o 
  -7   5   8     4761.02     4843.35    182.59 o 
  -6   5   8     7183.79     7535.87    226.71 o 
  -5   5   8     5482.56     5846.97    226.52 o 
  -4   5   8     3777.18     3822.31    102.94 o 
  -3   5   8      589.14      615.17     43.68 o 
  -2   5   8     1795.59     1625.62     65.59 o 
  -1   5   8     1371.97     1336.07     64.92 o 
   0   5   8       73.12       97.93     22.14 o 
   1   5   8     4837.12     4926.50    107.72 o 
   2   5   8      327.03      279.83     34.94 o 
   3   5   8     8031.00     8425.80    226.51 o 
   4   5   8     1212.72     1227.96     83.14 o 
   5   5   8     7051.24     7336.48    171.96 o 
   6   5   8     1916.58     1916.62    103.97 o 
   7   5   8     4308.55     4765.01    217.79 o 
   8   5   8      617.49      582.80     79.87 o 
   9   5   8      668.24      640.14     85.03 o 
  10   5   8       23.13       68.28     53.69 o 
  11   5   8        0.13        3.41     56.20 o 
  12   5   8       40.67       27.07     59.09 o 
  13   5   8        0.15      -59.83     58.46 o 
 -13   6   8      860.63      852.56    245.38 o 
 -12   6   8       20.48       -1.63     39.33 o 
 -11   6   8      939.35      940.49     90.59 o 
 -10   6   8       19.79        6.21     51.00 o 
  -9   6   8      110.69       52.87     45.14 o 
  -8   6   8       55.49       25.35     40.98 o 
  -7   6   8      900.73      907.28     93.29 o 
  -6   6   8        3.56      -25.05     33.73 o 
  -5   6   8     1839.74     2341.73    112.16 o 
  -4   6   8     1049.70     1153.06     82.84 o 
  -3   6   8    12201.41    12875.15    247.61 o 
  -2   6   8       21.56       10.22     27.06 o 
  -1   6   8    18512.85    19874.61    351.01 o 
   0   6   8      446.87      532.16     64.59 o 
   1   6   8    10621.28    11157.96    196.51 o 
   2   6   8       35.05       16.71     20.93 o 
   3   6   8     4906.49     4863.85    198.87 o 
   4   6   8      260.58      330.30     44.91 o 
   5   6   8       62.10       28.47     41.04 o 
   6   6   8        4.00       51.63     51.16 o 
   7   6   8      534.85      441.28     75.29 o 
   8   6   8       87.83       85.02     58.91 o 
   9   6   8      728.95      721.89     94.66 o 
  10   6   8        0.72      -48.73     47.40 o 
  11   6   8     1140.49     1206.28    145.68 o 
 -11   7   8      293.22      297.62     71.42 o 
 -10   7   8      134.16      116.92     72.56 o 
  -9   7   8      578.57      670.99     81.29 o 
  -8   7   8      798.02      813.21     91.33 o 
  -7   7   8     1322.90     1286.57     94.56 o 
  -6   7   8      918.24      844.82     78.60 o 
  -5   7   8      785.04      856.47     80.36 o 
  -4   7   8     1051.38      930.53     99.99 o 
  -3   7   8       16.94       54.99     39.46 o 
  -2   7   8      530.10      495.43     50.63 o 
  -1   7   8       35.48       44.54     31.55 o 
   0   7   8       13.23       21.99     29.12 o 
   1   7   8      476.15      343.87     84.15 o 
   2   7   8      185.79      163.32     39.44 o 
   3   7   8     1422.45     1338.99     82.77 o 
   4   7   8      365.98      444.33     71.48 o 
   5   7   8     1264.22     1056.83     96.98 o 
   6   7   8      271.08      222.51     67.47 o 
   7   7   8     1533.62     1613.30    171.91 o 
   8   7   8       90.10       95.93     60.83 o 
   9   7   8      546.82      423.23     87.15 o 
  10   7   8       61.15       29.28     65.79 o 
  -9   8   8      145.50      126.53     82.04 o 
  -8   8   8      165.52      163.63     60.96 o 
  -7   8   8      255.25      367.66     68.14 o 
  -6   8   8      308.25      310.27     84.31 o 
  -5   8   8       27.99       57.94     47.45 o 
  -4   8   8       14.21        8.24     44.42 o 
  -3   8   8       81.39       65.79     45.27 o 
  -2   8   8      499.70      456.15     66.85 o 
  -1   8   8       79.64       23.68     35.99 o 
   0   8   8       15.11      -17.73     41.13 o 
   1   8   8      248.45      146.80     54.43 o 
   2   8   8        9.19      -14.83     44.43 o 
   3   8   8      162.98       96.43     56.52 o 
   4   8   8       10.54      -43.76     44.79 o 
   5   8   8      212.03      183.73     61.41 o 
   6   8   8       74.08       36.73     62.32 o 
   7   8   8        9.56       93.57     68.23 o 
  -5   9   8       35.42       82.33     55.29 o 
  -4   9   8      577.73      614.84     83.54 o 
  -3   9   8      195.55      234.43     61.94 o 
  -2   9   8       60.86       19.59     75.59 o 
  -1   9   8      219.66       71.04     77.99 o 
   0   9   8       84.92        1.02     51.40 o 
   1   9   8      146.91      160.44     62.69 o 
   2   9   8      935.70      918.69    103.37 o 
   3   9   8      112.65       24.12     58.15 o 
 -15   0   9     1008.97     1165.32    137.53 o 
 -13   0   9     3688.39     3829.54    211.47 o 
 -11   0   9     1229.22     1208.64     78.21 o 
  -9   0   9     1649.62     1779.16     82.28 o 
  -7   0   9      232.80      269.83     37.04 o 
  -5   0   9        3.16       30.80     21.00 o 
  -3   0   9       38.07        4.29     18.58 o 
  -1   0   9      342.31      334.11     31.47 o 
   1   0   9     2573.09     3194.24    140.69 o 
   3   0   9       75.46      111.74     41.46 o 
   5   0   9      534.85      490.79     57.45 o 
   7   0   9      357.15      286.93     49.90 o 
   9   0   9      189.01      165.28     48.35 o 
  11   0   9     1172.20      936.40    129.31 o 
  13   0   9       75.56      -52.96     78.50 o 
  15   0   9       57.98      167.99    108.96 o 
 -16   1   9        8.12      -18.22     47.20 o 
 -15   1   9      165.03      221.35     59.20 o 
 -14   1   9      102.06      100.09     35.52 o 
 -13   1   9       36.97       49.10     31.67 o 
 -12   1   9        0.26      -17.35     33.50 o 
 -11   1   9      586.40      542.42     48.92 o 
 -10   1   9       23.80        5.94     20.89 o 
  -9   1   9     3349.28     3138.24     79.17 o 
  -8   1   9     1852.00     1743.69     56.20 o 
  -7   1   9     7985.10     8221.51    141.98 o 
  -6   1   9     5245.53     4931.30    105.55 o 
  -5   1   9     8605.32     8909.36    144.51 o 
  -4   1   9     2429.76     2251.01     73.53 o 
  -3   1   9    11933.43    12885.72    188.70 o 
  -2   1   9     1516.43     1313.92     39.53 o 
  -1   1   9       83.74       98.41     25.56 o 
   0   1   9        3.15       -5.26      9.02 o 
   1   1   9      630.18      575.92     22.17 o 
   2   1   9     7387.99     7423.78    110.73 o 
   3   1   9     1276.67     1180.94     54.06 o 
   4   1   9     8254.13     8237.25    171.21 o 
   5   1   9     3434.68     3483.43    101.33 o 
   6   1   9    12369.46    12785.17    247.61 o 
   7   1   9     4629.66     4658.94    151.40 o 
   8   1   9     6613.68     6952.57    172.08 o 
   9   1   9     2190.20     2280.84    152.31 o 
  10   1   9     1411.29     1499.90     84.73 o 
  11   1   9     1378.88     1389.93     85.92 o 
  12   1   9      232.60      248.62     53.19 o 
  13   1   9       73.47      162.52     53.15 o 
  14   1   9       34.44      -35.80     45.85 o 
  15   1   9       16.78      -60.31     47.85 o 
 -16   2   9      209.00      186.53     49.18 o 
 -15   2   9      318.63      387.63     54.60 o 
 -14   2   9      246.34      215.06     44.30 o 
 -13   2   9     2098.24     2225.55     91.50 o 
 -12   2   9      703.99      818.64     78.88 o 
 -11   2   9     1685.98     1717.27    104.77 o 
 -10   2   9      307.64      344.21     41.58 o 
  -9   2   9     1482.82     1444.84     65.35 o 
  -8   2   9       76.28       56.18     24.35 o 
  -7   2   9      448.65      431.27     29.95 o 
  -6   2   9      187.30      198.57     22.09 o 
  -5   2   9      989.07      908.39     52.18 o 
  -4   2   9     2545.15     2420.46     58.16 o 
  -3   2   9    19678.44    20262.63    246.80 o 
  -2   2   9     7107.05     7267.43    104.73 o 
  -1   2   9    21510.90    21683.53    261.77 o 
   0   2   9    15742.82    16742.71    208.08 o 
   1   2   9    47700.20    51204.16    660.32 o 
   2   2   9    12585.27    12462.52    193.09 o 
   3   2   9    21184.97    21784.77    362.06 o 
   4   2   9     2870.30     2805.49    117.79 o 
   5   2   9     2798.88     2834.71    135.91 o 
   6   2   9      878.34      836.73     55.46 o 
   7   2   9       29.94       38.92     25.48 o 
   8   2   9      664.81      664.38     56.53 o 
   9   2   9     1351.96     1269.34     75.70 o 
  10   2   9       80.46       61.74     36.21 o 
  11   2   9      805.95      811.77     70.75 o 
  12   2   9      459.48      617.11     71.12 o 
  13   2   9     1549.91     1859.47    107.35 o 
  14   2   9      464.63      669.30    170.52 o 
 -16   3   9       20.22      -10.17     41.70 o 
 -15   3   9       38.84        4.35     38.06 o 
 -14   3   9        6.55       -9.00     36.34 o 
 -13   3   9        0.01      -30.17     31.46 o 
 -12   3   9      553.80      604.66     56.56 o 
 -11   3   9        3.29       17.86     42.65 o 
 -10   3   9      881.80      884.94     60.87 o 
  -9   3   9     1700.58     1581.54     82.69 o 
  -8   3   9     1746.63     1608.17     68.17 o 
  -7   3   9     4383.03     4418.00    113.51 o 
  -6   3   9     1789.02     1814.15     86.32 o 
  -5   3   9     4797.56     4805.21     78.09 o 
  -4   3   9      310.04      264.67     21.77 o 
  -3   3   9     8371.80     8788.99    138.77 o 
  -2   3   9       68.89       82.14     12.87 o 
  -1   3   9       31.79       39.08     15.25 o 
   0   3   9      810.37      791.27     36.47 o 
   1   3   9      602.72      561.89     32.85 o 
   2   3   9      296.61      248.15     26.41 o 
   3   3   9     2999.48     2870.39     86.84 o 
   4   3   9      851.26      749.17     49.20 o 
   5   3   9     9739.18     9678.22    199.83 o 
   6   3   9       27.80       -5.23     22.49 o 
   7   3   9     8750.64     8840.00    197.36 o 
   8   3   9       10.37       42.75     31.42 o 
   9   3   9     3432.10     3407.08    229.77 o 
  10   3   9      164.71      197.93     56.36 o 
  11   3   9     1434.96     1351.62    109.98 o 
  12   3   9      435.96      633.60    133.04 o 
  13   3   9        0.76       31.36     57.24 o 
  14   3   9        3.15       90.06     64.12 o 
 -15   4   9      231.69      228.86     53.00 o 
 -14   4   9      685.36      687.42     68.93 o 
 -13   4   9      439.57      338.04     54.66 o 
 -12   4   9     1216.38     1298.22     80.12 o 
 -11   4   9      279.44      197.99     42.57 o 
 -10   4   9      711.83      750.55     59.31 o 
  -9   4   9        4.85       17.26     29.00 o 
  -8   4   9      117.29      129.12     31.40 o 
  -7   4   9        0.61        1.23     25.21 o 
  -6   4   9      723.06      748.12     91.14 o 
  -5   4   9       13.02      -12.54     16.59 o 
  -4   4   9      350.23      304.49     29.99 o 
  -3   4   9       21.44       10.33     14.87 o 
  -2   4   9      828.03      812.13     37.64 o 
  -1   4   9      758.59      710.16     37.02 o 
   0   4   9      340.68      299.06     33.01 o 
   1   4   9      204.79      170.38     24.60 o 
   2   4   9     1179.78     1039.19     47.38 o 
   3   4   9        7.92      -16.11     21.79 o 
   4   4   9      127.02      104.06     31.23 o 
   5   4   9       69.52       81.24     29.31 o 
   6   4   9      285.34      207.99     50.58 o 
   7   4   9      159.26      108.71     33.33 o 
   8   4   9       15.18        7.65     31.96 o 
   9   4   9      139.84       78.17     35.59 o 
  10   4   9      154.06      100.00     57.55 o 
  11   4   9       89.93       34.28     71.36 o 
  12   4   9       16.75       10.06     54.59 o 
  13   4   9       10.96       -9.71    129.50 o 
 -14   5   9        8.59       11.63     43.18 o 
 -13   5   9       24.67       17.35     40.57 o 
 -12   5   9       47.03       -1.67     41.74 o 
 -11   5   9        9.53        6.19     46.65 o 
 -10   5   9      891.52      918.08    100.11 o 
  -9   5   9       80.23       85.38     46.46 o 
  -8   5   9     3710.84     3681.77    145.03 o 
  -7   5   9       41.91      -25.94     33.02 o 
  -6   5   9     3260.48     3337.87    130.87 o 
  -5   5   9       64.29       42.52     33.80 o 
  -4   5   9     5439.74     5788.86    178.33 o 
  -3   5   9        4.06       24.44     29.01 o 
  -2   5   9     1445.64     1375.67     62.43 o 
  -1   5   9       67.85       58.14     21.61 o 
   0   5   9       42.17       32.26     20.88 o 
   1   5   9       32.30       12.33     20.38 o 
   2   5   9     1685.91     1665.32     62.45 o 
   3   5   9     1409.31     1333.15     67.86 o 
   4   5   9     4153.08     4219.58    154.65 o 
   5   5   9     1084.49     1083.37     67.46 o 
   6   5   9     5648.14     5646.30    153.04 o 
   7   5   9      238.71      238.56     64.77 o 
   8   5   9     2286.02     2486.29    134.97 o 
   9   5   9      190.39      201.68     63.79 o 
  10   5   9     1010.37     1054.65    106.97 o 
  11   5   9        3.38       43.60     58.62 o 
  12   5   9      416.29      462.32     93.34 o 
 -13   6   9       19.54      -18.82     53.08 o 
 -12   6   9      493.56      518.97     83.01 o 
 -11   6   9       14.52       47.14     50.09 o 
 -10   6   9      758.65      739.94     83.07 o 
  -9   6   9        2.51       64.93     43.25 o 
  -8   6   9      510.61      553.01     71.71 o 
  -7   6   9       37.60       27.87     38.14 o 
  -6   6   9       27.78       18.10     37.41 o 
  -5   6   9      173.44      120.87     46.52 o 
  -4   6   9     2516.76     2751.99    124.08 o 
  -3   6   9       70.17       75.37     30.73 o 
  -2   6   9     7747.22     8740.68    191.28 o 
  -1   6   9       22.75       38.65     33.52 o 
   0   6   9     8509.09     9295.79    202.35 o 
   1   6   9      341.37      379.28     38.61 o 
   2   6   9     9145.78    10024.35    255.48 o 
   3   6   9        4.21       -3.06     24.77 o 
   4   6   9     3428.80     3762.33    120.55 o 
   5   6   9       66.69       29.83     47.73 o 
   6   6   9      485.94      453.53     76.52 o 
   7   6   9      111.59       81.22     55.31 o 
   8   6   9      200.14      104.24     70.98 o 
   9   6   9       56.84      111.62     61.96 o 
  10   6   9      577.81      685.74    142.58 o 
  11   6   9       79.14       91.51     92.65 o 
 -11   7   9       43.65       23.10     52.52 o 
 -10   7   9      215.55      269.78     66.09 o 
  -9   7   9       40.49       14.15     48.38 o 
  -8   7   9      558.70      722.45     82.18 o 
  -7   7   9        3.56        3.15     41.94 o 
  -6   7   9      275.20      300.14     59.60 o 
  -5   7   9       45.24       32.14     42.21 o 
  -4   7   9      612.57      639.52    106.43 o 
  -3   7   9        7.20        0.27     35.82 o 
  -2   7   9      192.65      159.61     38.91 o 
  -1   7   9        1.14      -14.39     29.90 o 
   0   7   9       70.22       77.72     34.52 o 
   1   7   9      417.50      491.49    113.45 o 
   2   7   9       82.74       41.55     41.96 o 
   3   7   9      809.60      668.51     79.45 o 
   4   7   9      375.80      336.88     56.84 o 
   5   7   9      473.49      457.81     79.11 o 
   6   7   9      600.59      439.62     80.32 o 
   7   7   9      593.77      471.18     87.56 o 
   8   7   9      319.86      349.69     82.81 o 
   9   7   9      118.54       84.98    126.47 o 
  -8   8   9      130.45       62.61     56.83 o 
  -7   8   9       21.96        7.04     66.49 o 
  -6   8   9       42.87        5.96     46.07 o 
  -5   8   9       39.71      108.35     56.51 o 
  -4   8   9        1.97      -10.47     76.66 o 
  -3   8   9      269.37      310.24     63.16 o 
  -2   8   9       11.71       55.69     49.11 o 
  -1   8   9      152.87      107.46     40.39 o 
   0   8   9       49.34      144.60     55.75 o 
   1   8   9      215.53      273.44    108.27 o 
   2   8   9        5.89       34.33     45.89 o 
   3   8   9      194.11       90.89     51.12 o 
   4   8   9       30.70       45.30     68.20 o 
   5   8   9        8.36       -4.43     49.46 o 
   6   8   9       59.24      106.14     67.60 o 
   7   8   9        0.22      -33.34    200.03 o 
  -4   9   9       26.96       36.16     52.19 o 
  -3   9   9      384.35      292.95     71.56 o 
  -2   9   9       37.45        1.52     77.61 o 
  -1   9   9       15.07      120.59     87.22 o 
   0   9   9       28.79       71.63     56.58 o 
   1   9   9       84.99       46.24     56.25 o 
   2   9   9       36.60       14.94     56.39 o 
 -16   0  10      293.97      406.01    106.69 o 
 -14   0  10     2246.12     2168.84    168.62 o 
 -12   0  10    11234.78    11708.87    287.08 o 
 -10   0  10     5563.42     5634.45    166.78 o 
  -8   0  10     9658.77    10407.42    246.51 o 
  -6   0  10     5038.04     5316.70    253.19 o 
  -4   0  10     1980.63     1793.02     71.73 o 
  -2   0  10     7506.96     7465.71    173.02 o 
   0   0  10    23085.32    25317.15    634.68 o 
   2   0  10    22576.62    23666.12    881.29 o 
   4   0  10     9195.71     9179.72    328.27 o 
   6   0  10     6247.44     6517.52    276.95 o 
   8   0  10     2343.42     2392.03    118.89 o 
  10   0  10      676.63      639.73    114.52 o 
  12   0  10       99.37       83.43     82.04 o 
  14   0  10       37.71      145.87    112.12 o 
 -16   1  10      660.80      658.03     83.87 o 
 -15   1  10        0.39       26.21     66.49 o 
 -14   1  10      582.55      439.06     59.79 o 
 -13   1  10      243.72      258.06     41.65 o 
 -12   1  10      406.26      330.76     46.22 o 
 -11   1  10      206.75      187.04     36.86 o 
 -10   1  10       75.14       44.90     22.59 o 
  -9   1  10     2466.72     2323.64    109.93 o 
  -8   1  10     3789.25     3515.72     84.19 o 
  -7   1  10     2765.80     2759.97     71.04 o 
  -6   1  10     6844.33     6847.01    123.47 o 
  -5   1  10      245.46      213.09     29.79 o 
  -4   1  10    11888.89    11833.09    180.58 o 
  -3   1  10      456.43      364.69     36.27 o 
  -2   1  10    12234.94    12108.96    587.86 o 
  -1   1  10     2184.26     2320.02     63.86 o 
   0   1  10     3109.33     2793.71    103.17 o 
   1   1  10      631.03      617.06     32.68 o 
   2   1  10     1369.07     1295.72     45.30 o 
   3   1  10        3.62        4.70     10.98 o 
   4   1  10      367.33      342.20     37.22 o 
   5   1  10       69.66       38.42     25.62 o 
   6   1  10     1050.95     1069.52     63.27 o 
   7   1  10      726.83      692.51     56.50 o 
   8   1  10     2559.36     2837.32    105.48 o 
   9   1  10      155.23      149.67     41.68 o 
  10   1  10     1357.42     1381.87     85.36 o 
  11   1  10      137.69      180.23     48.38 o 
  12   1  10      554.88      671.43     73.31 o 
  13   1  10       87.85      146.56     53.92 o 
  14   1  10      313.76      308.76     67.32 o 
 -16   2  10       35.44       -6.23     42.02 o 
 -15   2  10        9.66       39.35     39.41 o 
 -14   2  10        2.98       -2.12     33.60 o 
 -13   2  10      121.72       58.34     43.97 o 
 -12   2  10      602.28      586.88     78.03 o 
 -11   2  10      512.10      476.45     50.16 o 
 -10   2  10      570.98      645.60     52.46 o 
  -9   2  10      607.21      471.53     63.02 o 
  -8   2  10     3427.58     3619.86    122.03 o 
  -7   2  10     1876.59     1748.06     59.12 o 
  -6   2  10     6035.49     6297.81    117.02 o 
  -5   2  10      729.02      675.32     34.70 o 
  -4   2  10     4989.02     4690.34     90.78 o 
  -3   2  10      129.95      122.01     15.61 o 
  -2   2  10      723.97      672.24     26.49 o 
  -1   2  10       30.70       58.36     11.50 o 
   0   2  10     1205.64     1406.15     33.93 o 
   1   2  10       17.95        5.15     14.34 o 
   2   2  10     1595.04     1563.86     62.12 o 
   3   2  10      440.83      401.68     37.95 o 
   4   2  10     4022.48     3840.75    160.01 o 
   5   2  10     1044.58      941.88     84.78 o 
   6   2  10     2447.76     2289.56     87.76 o 
   7   2  10      454.16      454.23     48.92 o 
   8   2  10      330.40      400.82     50.36 o 
   9   2  10      324.89      314.45     49.51 o 
  10   2  10        9.77       -4.49     36.84 o 
  11   2  10       11.79       49.59     41.53 o 
  12   2  10      126.74      152.91     77.26 o 
  13   2  10       29.47       55.29     50.29 o 
  14   2  10      303.75      408.67     92.42 o 
 -15   3  10      236.44      242.76     54.28 o 
 -14   3  10      100.92      117.02     43.39 o 
 -13   3  10      470.33      384.69     67.02 o 
 -12   3  10      410.92      314.70     49.30 o 
 -11   3  10      668.03      600.02     56.40 o 
 -10   3  10      171.41       97.63     45.40 o 
  -9   3  10     1627.31     1641.65     73.17 o 
  -8   3  10       18.72       21.92     24.38 o 
  -7   3  10     4136.37     3991.61    108.72 o 
  -6   3  10       26.37       14.86     23.17 o 
  -5   3  10    12470.80    12926.39    196.85 o 
  -4   3  10      858.88      841.12     30.77 o 
  -3   3  10     6875.69     6682.95    101.85 o 
  -2   3  10     1906.54     1921.79     44.33 o 
  -1   3  10     9811.14    10044.61    162.96 o 
   0   3  10      626.10      523.14     32.75 o 
   1   3  10      662.47      578.86     35.05 o 
   2   3  10      895.66      905.44     42.89 o 
   3   3  10        8.49       21.95     21.17 o 
   4   3  10      136.32      185.27     32.12 o 
   5   3  10        3.42       27.29     24.49 o 
   6   3  10      208.89      225.07     68.75 o 
   7   3  10     1649.32     1402.27     83.89 o 
   8   3  10      599.03      525.97     55.44 o 
   9   3  10       75.59       87.27     38.81 o 
  10   3  10      824.41      757.92     68.15 o 
  11   3  10      291.36      252.25     76.26 o 
  12   3  10      245.90      220.60     65.92 o 
  13   3  10      432.71      646.88     98.71 o 
 -15   4  10      405.31      442.01     65.83 o 
 -14   4  10      561.54      474.24     62.31 o 
 -13   4  10     1896.74     2058.61    227.78 o 
 -12   4  10      804.36      740.95     66.40 o 
 -11   4  10     4165.68     4349.61    133.64 o 
 -10   4  10     1444.09     1405.30     75.08 o 
  -9   4  10     4363.06     4684.26    130.86 o 
  -8   4  10     1280.61     1258.39     66.19 o 
  -7   4  10     2415.16     2435.20    109.35 o 
  -6   4  10       14.60       46.42     37.06 o 
  -5   4  10      149.72      176.77     28.18 o 
  -4   4  10       74.54       71.96     31.13 o 
  -3   4  10     1001.59      978.51     56.38 o 
  -2   4  10      945.65      901.45     41.76 o 
  -1   4  10     7349.34     7349.45    133.82 o 
   0   4  10     2398.28     2503.48     69.59 o 
   1   4  10     5406.64     5085.21    108.15 o 
   2   4  10     1179.74     1109.56     52.82 o 
   3   4  10     5494.51     5279.66    116.05 o 
   4   4  10     1673.76     1627.39     72.89 o 
   5   4  10     3919.23     4014.39    120.86 o 
   6   4  10      410.50      356.19     47.08 o 
   7   4  10     1290.47     1125.37    146.56 o 
   8   4  10      311.02      165.77     79.23 o 
   9   4  10     1197.97     1161.20     99.02 o 
  10   4  10      121.46      120.98     57.93 o 
  11   4  10       91.05      155.95     59.91 o 
  12   4  10       10.71       -5.03     56.40 o 
  13   4  10        0.24       20.97     63.79 o 
 -14   5  10       33.08       95.12     48.49 o 
 -13   5  10      594.79      565.59     83.56 o 
 -12   5  10       12.99       21.65     38.60 o 
 -11   5  10      191.77      138.02     42.81 o 
 -10   5  10      298.33      282.73     47.74 o 
  -9   5  10      120.58       92.09     46.93 o 
  -8   5  10     1272.39     1276.72     91.06 o 
  -7   5  10      162.68      165.42     46.81 o 
  -6   5  10     2371.13     2340.30    170.84 o 
  -5   5  10     2386.13     2377.02    111.54 o 
  -4   5  10     1958.69     1886.88    123.62 o 
  -3   5  10     2839.81     2872.90     90.60 o 
  -2   5  10      860.73      837.00     52.71 o 
  -1   5  10     4155.53     4090.83     95.80 o 
   0   5  10      165.54      153.16     27.05 o 
   1   5  10     2001.67     2130.67     71.76 o 
   2   5  10        8.83       -1.19     21.44 o 
   3   5  10      161.68      104.64     29.10 o 
   4   5  10       99.40      107.58     34.99 o 
   5   5  10      235.57      234.63     56.56 o 
   6   5  10        7.91       -9.37     29.80 o 
   7   5  10     1586.96     1459.40     83.09 o 
   8   5  10       12.94      -20.10     45.76 o 
   9   5  10     1022.75     1077.24    104.86 o 
  10   5  10      130.84       92.31    137.53 o 
  11   5  10      666.81      721.89     98.94 o 
  12   5  10       17.07      -11.34     63.98 o 
 -12   6  10       25.01       99.99     74.96 o 
 -11   6  10      210.49      160.24     60.13 o 
 -10   6  10        0.12        6.41     44.98 o 
  -9   6  10      557.03      503.17     87.53 o 
  -8   6  10       13.98       45.90     44.91 o 
  -7   6  10      650.51      607.68     71.42 o 
  -6   6  10      171.26      165.84     48.93 o 
  -5   6  10     1204.86     1313.97     90.76 o 
  -4   6  10      211.70      184.33     48.81 o 
  -3   6  10      820.43      777.89     74.29 o 
  -2   6  10      251.12      220.51     38.24 o 
  -1   6  10       72.14       43.29     30.50 o 
   0   6  10       27.13       15.22     27.55 o 
   1   6  10      188.11      125.25     34.00 o 
   2   6  10      100.69       98.59     30.70 o 
   3   6  10      838.29      927.14     67.25 o 
   4   6  10      103.26       67.39     37.68 o 
   5   6  10      360.37      328.73     65.98 o 
   6   6  10       12.26        4.84     77.11 o 
   7   6  10      234.30      170.96     83.68 o 
   8   6  10        2.40       59.12     57.01 o 
   9   6  10      137.12      133.69     69.26 o 
  10   6  10       22.22       52.89     62.40 o 
 -10   7  10      313.41      238.16    103.97 o 
  -9   7  10       63.23       49.16     67.50 o 
  -8   7  10      511.46      538.80     77.03 o 
  -7   7  10      589.92      582.81     76.82 o 
  -6   7  10      823.72      852.29    112.82 o 
  -5   7  10      691.30      769.59     87.60 o 
  -4   7  10     1405.32     1408.97    213.12 o 
  -3   7  10      766.50      720.57     77.56 o 
  -2   7  10      571.46      536.97     71.04 o 
  -1   7  10      261.63      274.07     45.03 o 
   0   7  10      199.26      164.38     40.05 o 
   1   7  10      175.62      214.70     42.50 o 
   2   7  10       11.95       17.82     21.96 o 
   3   7  10       47.06       -6.59     38.44 o 
   4   7  10       62.43       56.33     40.21 o 
   5   7  10       97.31       88.87     44.41 o 
   6   7  10        0.57       69.49     62.72 o 
   7   7  10      202.64      109.49     63.74 o 
   8   7  10        0.28       55.70     62.97 o 
  -8   8  10      417.38      403.58     79.99 o 
  -7   8  10       85.06      156.01     59.57 o 
  -6   8  10       62.64       38.19    118.25 o 
  -5   8  10        1.08       20.58     47.03 o 
  -4   8  10       48.82      138.14     56.96 o 
  -3   8  10      175.74      199.28     57.79 o 
  -2   8  10      220.41      233.11     60.95 o 
  -1   8  10      834.65      857.59    127.23 o 
   0   8  10      206.92      154.94     43.61 o 
   1   8  10      837.99      706.04     84.01 o 
   2   8  10      183.95      143.45     63.90 o 
   3   8  10      706.40      685.33     89.05 o 
   4   8  10      517.46      611.51     88.56 o 
   5   8  10       48.04        1.13     54.78 o 
   6   8  10      295.21      152.54    214.19 o 
  -2   9  10      160.88       76.22     84.56 o 
  -1   9  10      270.06      264.82    104.66 o 
   0   9  10      275.16      181.64     89.49 o 
 -15   0  11        6.23      -45.00     52.84 o 
 -13   0  11     2426.00     2264.91    165.59 o 
 -11   0  11     8388.59     9093.58    236.85 o 
  -9   0  11     8956.00     9342.90    234.56 o 
  -7   0  11     7603.51     7663.25    248.76 o 
  -5   0  11     1659.77     1649.35     75.84 o 
  -3   0  11     3726.02     3541.66    112.69 o 
  -1   0  11     9292.39     9313.48    258.88 o 
   1   0  11    19284.97    21185.81    554.28 o 
   3   0  11    23460.26    24595.27    762.53 o 
   5   0  11     4060.61     4069.96    205.53 o 
   7   0  11     1409.71     1756.76    148.65 o 
   9   0  11       79.43      116.29     72.81 o 
  11   0  11      210.11      103.15     83.43 o 
  13   0  11        3.79      -57.64     84.56 o 
 -16   1  11        8.71       68.12     56.44 o 
 -15   1  11     1138.07     1080.83    119.83 o 
 -14   1  11       97.49       44.43     36.87 o 
 -13   1  11     1730.90     1798.13     86.84 o 
 -12   1  11      796.77      742.00     60.20 o 
 -11   1  11     1000.72     1017.84     62.87 o 
 -10   1  11     1652.14     1698.09     72.98 o 
  -9   1  11     1527.00     1521.78     57.96 o 
  -8   1  11     7422.99     7490.36    139.38 o 
  -7   1  11      514.72      487.64     33.86 o 
  -6   1  11     8055.77     7811.03    138.17 o 
  -5   1  11     7645.75     7504.08    156.65 o 
  -4   1  11     3717.15     3578.98     78.28 o 
  -3   1  11    17292.58    18106.43    258.49 o 
  -2   1  11     1051.77      953.33     43.05 o 
  -1   1  11     3409.07     3238.27     69.72 o 
   0   1  11      702.25      582.74     28.18 o 
   1   1  11     8472.42     9227.06    130.97 o 
   2   1  11    10220.26    10372.44    144.72 o 
   3   1  11     3683.43     3588.92     83.63 o 
   4   1  11     8906.71     8928.88    190.34 o 
   5   1  11      324.38      289.86     40.11 o 
   6   1  11     4516.24     4801.98    134.44 o 
   7   1  11      416.37      381.47     49.28 o 
   8   1  11     2277.71     2421.23    102.13 o 
   9   1  11      443.35      446.95     56.31 o 
  10   1  11      127.47      136.72     44.74 o 
  11   1  11      620.31      677.78     70.80 o 
  12   1  11       27.12        6.00     42.50 o 
  13   1  11      821.25      968.20     90.72 o 
  14   1  11       41.10       -5.86     54.27 o 
 -16   2  11       19.41       61.05     50.13 o 
 -15   2  11      182.09      170.55     47.65 o 
 -14   2  11       15.29       35.36     33.99 o 
 -13   2  11       17.97       -4.37     32.76 o 
 -12   2  11      110.09       79.89     35.45 o 
 -11   2  11      147.22      122.58     40.21 o 
 -10   2  11        1.43       16.47     27.06 o 
  -9   2  11     1154.46     1021.39     69.59 o 
  -8   2  11      999.60      931.07     68.52 o 
  -7   2  11     4743.87     4991.45    120.86 o 
  -6   2  11     4256.89     4231.51    105.38 o 
  -5   2  11    13303.92    13904.22    223.90 o 
  -4   2  11     3643.98     3627.57     78.86 o 
  -3   2  11    22937.43    24343.12    296.75 o 
  -2   2  11     6576.10     6522.87    101.13 o 
  -1   2  11    18511.21    19693.92    245.50 o 
   0   2  11     3549.93     3305.74     60.37 o 
   1   2  11     4479.87     4105.06    105.61 o 
   2   2  11      204.34      150.39     28.84 o 
   3   2  11       31.92       23.24     13.65 o 
   4   2  11       12.04       -4.47     22.98 o 
   5   2  11      516.06      447.05     46.39 o 
   6   2  11      957.01      934.98     61.93 o 
   7   2  11     2749.93     2700.89    102.91 o 
   8   2  11      515.48      405.10     51.27 o 
   9   2  11     2868.26     2916.94    113.48 o 
  10   2  11      588.15      639.60     67.40 o 
  11   2  11     2066.86     2272.13    110.32 o 
  12   2  11      547.35      732.79     77.84 o 
  13   2  11      296.29      317.03     67.52 o 
 -15   3  11      313.87      249.02     53.68 o 
 -14   3  11      967.99     1062.56     99.36 o 
 -13   3  11      514.89      437.12     57.87 o 
 -12   3  11      540.63      639.02     82.15 o 
 -11   3  11     2100.36     2063.96    100.71 o 
 -10   3  11       50.08       27.81     29.47 o 
  -9   3  11     3731.56     3866.33    236.32 o 
  -8   3  11      977.90      991.36     63.32 o 
  -7   3  11     1503.67     1433.76    117.87 o 
  -6   3  11     8132.34     8349.91    268.64 o 
  -5   3  11      869.57      780.24     52.96 o 
  -4   3  11     9276.14     9772.01    138.82 o 
  -3   3  11      240.67      259.74     22.15 o 
  -2   3  11     5240.82     5156.22     85.83 o 
  -1   3  11      207.99      136.34     21.88 o 
   0   3  11      537.38      451.48     38.21 o 
   1   3  11     5065.72     5087.95    106.01 o 
   2   3  11       12.21       25.32     18.06 o 
   3   3  11     8002.83     7946.07    148.96 o 
   4   3  11      761.42      634.96     51.50 o 
   5   3  11     5135.27     5212.23    139.18 o 
   6   3  11     2011.81     1886.12    111.65 o 
   7   3  11      277.61      328.78     47.80 o 
   8   3  11      208.41      290.17     49.36 o 
   9   3  11        9.21       -4.39     31.77 o 
  10   3  11      245.27      257.19     51.76 o 
  11   3  11       70.53       49.65     43.60 o 
  12   3  11      236.27      241.31     73.29 o 
  13   3  11      164.17      247.77    203.13 o 
 -14   4  11      153.21      209.55     65.86 o 
 -13   4  11      502.22      540.64     64.23 o 
 -12   4  11     1386.15     1500.74    108.52 o 
 -11   4  11      852.92      846.81     82.80 o 
 -10   4  11     1995.36     2116.15     90.85 o 
  -9   4  11     1037.44     1005.55     64.80 o 
  -8   4  11     4074.76     4161.68    119.84 o 
  -7   4  11      394.44      325.07     38.74 o 
  -6   4  11     3425.85     3325.36    159.11 o 
  -5   4  11       50.86       62.43     27.97 o 
  -4   4  11       14.82       -2.25     26.39 o 
  -3   4  11      284.44      352.55     35.03 o 
  -2   4  11     1561.27     1463.71     52.59 o 
  -1   4  11     3763.18     3760.70    120.55 o 
   0   4  11     2745.15     2582.27     73.16 o 
   1   4  11     4753.62     4889.49    122.66 o 
   2   4  11     6365.03     6397.50    132.51 o 
   3   4  11     2133.81     2106.46     70.62 o 
   4   4  11     3886.12     3801.36    115.27 o 
   5   4  11      253.72      202.74     39.81 o 
   6   4  11     1983.41     1900.07     98.81 o 
   7   4  11       30.35       46.00     36.07 o 
   8   4  11      207.86      211.57     64.20 o 
   9   4  11       50.69       52.99     33.11 o 
  10   4  11       30.49      -24.20     50.71 o 
  11   4  11       31.25       48.66     55.47 o 
  12   4  11       56.38       58.39     65.21 o 
 -13   5  11        6.91        5.46     40.84 o 
 -12   5  11      598.94      750.53     70.91 o 
 -11   5  11       11.52       40.56     36.38 o 
 -10   5  11     1065.51      953.35     91.28 o 
  -9   5  11      566.92      606.40    105.17 o 
  -8   5  11      841.49      829.20     79.68 o 
  -7   5  11     2273.94     2271.41    114.67 o 
  -6   5  11       25.71       52.19     39.11 o 
  -5   5  11     2822.53     2734.16    145.11 o 
  -4   5  11      120.04       72.54     39.46 o 
  -3   5  11     2292.49     2177.99    169.44 o 
  -2   5  11     3134.80     3115.85    124.66 o 
  -1   5  11      141.86       81.78     28.53 o 
   0   5  11     3020.33     2977.42     83.43 o 
   1   5  11       61.45       31.59     24.01 o 
   2   5  11     4118.16     4254.73    106.57 o 
   3   5  11      763.19      744.82     50.25 o 
   4   5  11     2919.55     2942.67     91.95 o 
   5   5  11      782.31      803.45     62.96 o 
   6   5  11      181.11      139.92     52.70 o 
   7   5  11     1996.59     1932.13    123.02 o 
   8   5  11      313.16      237.25     69.06 o 
   9   5  11      777.80      907.56    102.62 o 
  10   5  11        9.18       19.23     53.23 o 
  11   5  11       88.77       20.99     89.24 o 
 -12   6  11        1.63       40.83     76.60 o 
 -11   6  11       43.50       32.96    108.33 o 
 -10   6  11      212.26      237.70     63.66 o 
  -9   6  11       14.27       82.35     50.33 o 
  -8   6  11      940.51     1038.27     91.04 o 
  -7   6  11        4.52       17.65     43.20 o 
  -6   6  11     4061.33     4415.62    167.36 o 
  -5   6  11       45.37       43.61     41.07 o 
  -4   6  11     5583.40     5864.66    309.06 o 
  -3   6  11      652.89      605.48     70.09 o 
  -2   6  11     3857.73     4156.52    139.19 o 
  -1   6  11      233.67      285.06     42.14 o 
   0   6  11     5921.41     6309.04    161.21 o 
   1   6  11       13.80      -18.69     28.04 o 
   2   6  11      698.82      696.31     55.26 o 
   3   6  11      128.32      148.43     34.66 o 
   4   6  11       58.66      -25.00     38.34 o 
   5   6  11       41.60       93.82     42.16 o 
   6   6  11     1130.43     1195.52    102.53 o 
   7   6  11        0.95       35.94     58.13 o 
   8   6  11     1375.47     1315.06    172.42 o 
   9   6  11       51.60       -6.61     58.65 o 
  10   6  11      690.41      346.51    433.25 o 
 -10   7  11      293.61      201.54     87.85 o 
  -9   7  11      248.67      363.06     72.93 o 
  -8   7  11        2.15       50.08     48.95 o 
  -7   7  11     1277.56     1437.01    219.44 o 
  -6   7  11       50.66       24.01     46.48 o 
  -5   7  11     1698.91     1681.68    112.39 o 
  -4   7  11      110.32      152.71     51.86 o 
  -3   7  11     1602.61     1574.34    106.28 o 
  -2   7  11     1048.55      890.21    123.56 o 
  -1   7  11      274.28      217.69     43.49 o 
   0   7  11      635.14      677.93     61.07 o 
   1   7  11       97.56      127.04     39.98 o 
   2   7  11      204.92      262.68     48.43 o 
   3   7  11      437.43      450.54     72.09 o 
   4   7  11      115.25      167.60     48.97 o 
   5   7  11     1144.07     1068.46     84.21 o 
   6   7  11        0.47       74.61     63.56 o 
   7   7  11      193.49      217.21     93.67 o 
   8   7  11        3.61       -7.75     65.98 o 
  -7   8  11      216.38      213.23     66.19 o 
  -6   8  11      403.82      345.00     72.18 o 
  -5   8  11      215.21      209.14     63.50 o 
  -4   8  11        6.98       -9.08     49.44 o 
  -3   8  11        8.44       31.28     75.65 o 
  -2   8  11      912.49      941.29     92.64 o 
  -1   8  11       10.71       -7.84     69.40 o 
   0   8  11      731.40      826.89     79.15 o 
   1   8  11        7.83      -41.62     44.54 o 
   2   8  11     1426.35     1527.93    116.73 o 
   3   8  11      310.93      328.60     70.24 o 
   4   8  11      442.39      367.48    106.43 o 
   5   8  11      248.28      130.10     61.22 o 
 -16   0  12      827.52       71.29     79.76 o 
 -14   0  12      452.38      409.55    101.50 o 
 -12   0  12      357.93      515.73     97.96 o 
 -10   0  12       71.77       11.31     35.75 o 
  -8   0  12     3181.38     3074.70    173.17 o 
  -6   0  12     9804.53    10483.13    247.31 o 
  -4   0  12    13045.35    13823.55    425.98 o 
  -2   0  12     2844.98     2878.98    234.67 o 
   0   0  12      359.55      332.57     34.28 o 
   2   0  12      535.15      461.85     50.94 o 
   4   0  12     1973.22     1861.12     83.74 o 
   6   0  12      225.27      177.22     69.02 o 
   8   0  12      867.14      899.37    123.12 o 
  10   0  12      531.67      504.23    113.64 o 
  12   0  12      146.24      187.08    110.22 o 
 -16   1  12      212.43       35.40     53.07 o 
 -15   1  12       11.69      -23.49     47.36 o 
 -14   1  12      721.10      596.79     78.92 o 
 -13   1  12        0.42      -13.87     34.40 o 
 -12   1  12     5961.81     6162.63    160.19 o 
 -11   1  12        0.82       11.53     26.85 o 
 -10   1  12     2850.49     3078.64    102.54 o 
  -9   1  12        5.39        2.07     20.61 o 
  -8   1  12     2854.12     2948.51     79.23 o 
  -7   1  12      104.68       78.03     21.93 o 
  -6   1  12      373.34      340.65     32.38 o 
  -5   1  12      431.85      345.51     29.23 o 
  -4   1  12        3.67       -2.27     15.02 o 
  -3   1  12      107.48       80.91     19.04 o 
  -2   1  12       65.83       66.57     15.22 o 
  -1   1  12      285.68      230.13     22.71 o 
   0   1  12     4856.23     4962.65     93.76 o 
   1   1  12     2345.66     2182.70     64.61 o 
   2   1  12     7175.90     6993.08    130.50 o 
   3   1  12     4972.62     4856.21    103.81 o 
   4   1  12     1020.92      969.57     46.82 o 
   5   1  12     4839.15     4668.02    132.61 o 
   6   1  12     2503.05     2529.79    116.24 o 
   7   1  12     4112.38     4145.77    130.91 o 
   8   1  12        5.98       14.04     44.96 o 
   9   1  12      841.95      839.79     72.30 o 
  10   1  12       43.87       34.07     38.67 o 
  11   1  12       81.87       31.03     43.88 o 
  12   1  12        0.26       75.90     48.72 o 
  13   1  12       14.16       18.60     52.83 o 
 -15   2  12       36.13        3.03     40.57 o 
 -14   2  12        3.47       65.46     49.53 o 
 -13   2  12      105.71      106.24     39.53 o 
 -12   2  12        8.16      -19.99     29.69 o 
 -11   2  12      389.90      367.82     47.58 o 
 -10   2  12        4.15        3.21     29.10 o 
  -9   2  12      114.11       79.15     30.88 o 
  -8   2  12     1505.13     1382.20     67.19 o 
  -7   2  12     1785.80     1708.05     57.18 o 
  -6   2  12     6112.43     6214.06    128.76 o 
  -5   2  12     1937.97     1859.91     57.35 o 
  -4   2  12    10782.36    10865.12    174.24 o 
  -3   2  12     1585.14     1443.62     47.88 o 
  -2   2  12    13780.47    14155.73    188.33 o 
  -1   2  12     3749.85     3679.48     68.78 o 
   0   2  12     8226.80     8021.31    285.52 o 
   1   2  12     1544.96     1431.56     62.04 o 
   2   2  12     5629.67     5550.25    134.26 o 
   3   2  12      136.10      105.39     24.31 o 
   4   2  12      210.28      209.70     29.88 o 
   5   2  12       94.54      104.66     37.57 o 
   6   2  12       51.69        1.79     28.51 o 
   7   2  12      156.86       90.62     55.72 o 
   8   2  12     3412.26     3447.43    123.34 o 
   9   2  12      639.67      636.26     70.84 o 
  10   2  12     3378.32     3546.57    134.81 o 
  11   2  12      565.10      667.77     75.31 o 
  12   2  12     1636.35     2045.30    115.48 o 
  13   2  12      181.69      311.24     72.69 o 
 -15   3  12      336.24      315.88     56.38 o 
 -14   3  12      183.79      211.26     70.62 o 
 -13   3  12      929.85     1096.45     78.99 o 
 -12   3  12     1158.00     1184.48     75.91 o 
 -11   3  12     1476.53     1486.54     81.04 o 
 -10   3  12      611.98      652.03     94.16 o 
  -9   3  12     1941.30     1791.87     79.69 o 
  -8   3  12      422.15      453.77     46.57 o 
  -7   3  12      584.59      466.02    100.89 o 
  -6   3  12       67.50       54.87     23.61 o 
  -5   3  12       27.61       53.85     22.31 o 
  -4   3  12      210.17      180.31     19.77 o 
  -3   3  12      350.76      361.47     23.29 o 
  -2   3  12      420.72      375.97     30.44 o 
  -1   3  12      913.28      846.51     41.69 o 
   0   3  12     1577.31     1526.05     59.42 o 
   1   3  12      867.00      755.09     47.50 o 
   2   3  12     4714.64     4399.30    130.96 o 
   3   3  12       91.91      102.38     26.73 o 
   4   3  12     4308.67     4338.29    105.76 o 
   5   3  12      508.91      498.40     73.02 o 
   6   3  12     2136.72     2021.09     90.72 o 
   7   3  12       24.98       41.41     36.28 o 
   8   3  12     1057.72     1148.57     78.02 o 
   9   3  12      169.34      125.44     43.81 o 
  10   3  12      282.81      351.28     58.87 o 
  11   3  12       74.32       96.16     50.47 o 
  12   3  12        2.27      -27.86     52.57 o 
 -14   4  12       65.15       88.93     76.16 o 
 -13   4  12      257.75      167.58     49.88 o 
 -12   4  12       14.50        2.77     38.92 o 
 -11   4  12       88.19       68.41     37.33 o 
 -10   4  12        0.27       -8.67     30.50 o 
  -9   4  12      267.43      260.38     42.41 o 
  -8   4  12      615.69      511.25     63.49 o 
  -7   4  12     3561.69     3401.22    104.29 o 
  -6   4  12     1022.66     1082.12     68.83 o 
  -5   4  12     1814.88     1659.67     74.63 o 
  -4   4  12      423.21      426.77     55.50 o 
  -3   4  12     1565.55     1676.10     66.80 o 
  -2   4  12      358.26      294.78     30.39 o 
  -1   4  12      479.47      451.23     35.87 o 
   0   4  12      544.17      533.01     50.70 o 
   1   4  12      307.64      248.81     44.94 o 
   2   4  12       70.10      103.85     27.15 o 
   3   4  12      612.09      572.59     43.87 o 
   4   4  12      258.72      226.05     35.16 o 
   5   4  12      110.35       99.73     38.14 o 
   6   4  12       35.71       16.05     33.51 o 
   7   4  12       54.49       69.36     40.09 o 
   8   4  12      134.39      136.99     76.34 o 
   9   4  12       96.81      121.81     46.51 o 
  10   4  12        1.86      -17.36     51.58 o 
  11   4  12      134.50      116.59     65.53 o 
  12   4  12        1.13       25.29     64.09 o 
 -13   5  12      462.51      360.61     61.18 o 
 -12   5  12      265.25      262.42     53.53 o 
 -11   5  12     1106.43     1146.34     78.56 o 
 -10   5  12      278.54      246.61     46.94 o 
  -9   5  12     1371.53     1320.82     75.72 o 
  -8   5  12       63.55       31.32     43.20 o 
  -7   5  12      852.04      872.91     91.64 o 
  -6   5  12       17.58       29.95     35.87 o 
  -5   5  12      553.70      684.13     98.15 o 
  -4   5  12       45.37       36.93     38.06 o 
  -3   5  12        6.74      -16.34     31.16 o 
  -2   5  12      517.86      438.15     56.75 o 
  -1   5  12      569.41      541.44     47.99 o 
   0   5  12       39.84       47.37     24.31 o 
   1   5  12     1787.20     1673.87     66.40 o 
   2   5  12      241.52      180.32     33.53 o 
   3   5  12     4920.87     5118.39    127.16 o 
   4   5  12      154.48      119.96     31.89 o 
   5   5  12     1958.61     1848.52     89.20 o 
   6   5  12     1757.38     1710.65     89.55 o 
   7   5  12     2041.87     1915.02     95.80 o 
   8   5  12      372.73      276.87     92.72 o 
   9   5  12      193.73      215.70     75.62 o 
  10   5  12      114.13      194.12     73.76 o 
  11   5  12        0.10       -7.34     61.82 o 
 -11   6  12       39.96      -15.10     52.76 o 
 -10   6  12       55.11      123.38     57.77 o 
  -9   6  12      228.61      217.90    165.15 o 
  -8   6  12      119.19      153.71     55.23 o 
  -7   6  12     1716.98     1838.86    114.85 o 
  -6   6  12       10.22       12.95     41.77 o 
  -5   6  12     1359.33     1543.98    103.24 o 
  -4   6  12        2.63       -0.47     38.06 o 
  -3   6  12     4211.37     4403.06    166.82 o 
  -2   6  12       91.66      153.80     48.61 o 
  -1   6  12     3440.47     3613.82    201.72 o 
   0   6  12       14.89      -11.47     30.48 o 
   1   6  12     1315.66     1572.10    126.27 o 
   2   6  12       67.05       94.91     31.27 o 
   3   6  12      551.94      588.13     51.47 o 
   4   6  12        0.15       16.70     37.88 o 
   5   6  12       20.27       19.32     27.84 o 
   6   6  12       28.00       25.14     55.92 o 
   7   6  12      171.56      133.00     85.26 o 
   8   6  12      174.18      237.01     90.63 o 
   9   6  12      687.59      665.52    103.05 o 
  -9   7  12      474.54      498.76     82.36 o 
  -8   7  12       63.96       61.12     93.98 o 
  -7   7  12      215.57      235.34     65.73 o 
  -6   7  12       41.88       48.54     47.37 o 
  -5   7  12       20.24        1.40     44.88 o 
  -4   7  12      137.04      202.79     57.51 o 
  -3   7  12       98.35      113.04     51.57 o 
  -2   7  12        8.83       45.70     44.95 o 
  -1   7  12      207.69      272.89     60.98 o 
   0   7  12       15.42      -19.15     30.71 o 
   1   7  12      299.29      341.81     50.75 o 
   2   7  12       21.40       68.73     36.35 o 
   3   7  12     1015.55      921.65     74.24 o 
   4   7  12      581.64      634.10     83.42 o 
   5   7  12      196.11      200.54     52.97 o 
   6   7  12       42.49       57.12     82.91 o 
   7   7  12      312.90      360.46     86.77 o 
  -6   8  12       58.61       72.07     59.70 o 
  -5   8  12      248.62      276.33     68.57 o 
  -4   8  12       84.45       77.73     52.89 o 
  -3   8  12      237.21      147.27     59.73 o 
  -2   8  12      123.13      131.65     77.11 o 
  -1   8  12       25.65      -40.37     46.85 o 
   0   8  12       98.44       18.79     50.11 o 
   1   8  12       50.68      -35.83     56.31 o 
   2   8  12       10.29      -49.12     46.31 o 
   3   8  12       82.65       85.53     69.33 o 
   4   8  12       24.22       -7.46     51.63 o 
 -15   0  13     2340.51     2344.04    183.54 o 
 -13   0  13     3408.36     3672.54    216.40 o 
 -11   0  13     3160.36     3414.33    239.85 o 
  -9   0  13     1245.01     1324.05     81.38 o 
  -7   0  13      458.40      434.75     51.17 o 
  -5   0  13    14090.00    15137.77    466.94 o 
  -3   0  13    10424.91    10444.10    239.41 o 
  -1   0  13    27413.84    28987.92    556.61 o 
   1   0  13    20142.28    22322.14    584.94 o 
   3   0  13     5473.37     5482.40    246.61 o 
   5   0  13     6321.53     6629.01    289.09 o 
   7   0  13        4.11      -35.27     54.73 o 
   9   0  13      209.64      197.06     90.13 o 
  11   0  13       90.94      115.66    102.51 o 
  13   0  13      281.70      282.77    133.10 o 
 -15   1  13        5.40        3.75     61.43 o 
 -14   1  13       49.81      138.59     55.08 o 
 -13   1  13      248.50      175.35     43.27 o 
 -12   1  13        5.35       12.65     31.31 o 
 -11   1  13     2065.60     2278.55     90.89 o 
 -10   1  13      317.72      252.24     40.10 o 
  -9   1  13     3438.35     3565.49     92.80 o 
  -8   1  13     1202.69     1164.92     52.44 o 
  -7   1  13     7907.09     8140.60    149.51 o 
  -6   1  13     2269.65     2181.95     90.14 o 
  -5   1  13     7554.02     7829.03    140.60 o 
  -4   1  13     1686.77     1609.13     53.53 o 
  -3   1  13     3114.85     3099.77     86.72 o 
  -2   1  13      315.27      286.68     26.31 o 
  -1   1  13      537.92      573.18     32.41 o 
   0   1  13        2.51        0.93     20.11 o 
   1   1  13      262.43      267.73     35.66 o 
   2   1  13      194.67      177.93     35.50 o 
   3   1  13     1821.46     1717.72     89.22 o 
   4   1  13      139.33      114.01     24.88 o 
   5   1  13     4565.55     4546.78    133.32 o 
   6   1  13       33.74       80.97     35.58 o 
   7   1  13      777.21      777.56     66.66 o 
   8   1  13       17.52      -14.83     34.63 o 
   9   1  13     1877.43     1758.61     97.45 o 
  10   1  13       37.72       75.60     46.33 o 
  11   1  13      673.64      748.23     79.78 o 
  12   1  13       37.85       85.81     74.83 o 
  13   1  13      110.12      246.27     90.76 o 
 -15   2  13      160.97      106.83     46.16 o 
 -14   2  13       66.61       63.10     40.86 o 
 -13   2  13        4.60        7.21     36.36 o 
 -12   2  13        0.75       -9.98     34.74 o 
 -11   2  13       35.36       50.77     60.77 o 
 -10   2  13       82.74       75.03     32.98 o 
  -9   2  13      104.23      149.41     44.45 o 
  -8   2  13        1.34       17.32     25.44 o 
  -7   2  13       64.03       17.82     15.58 o 
  -6   2  13     1045.59      918.24     44.48 o 
  -5   2  13     1318.40     1286.39     83.23 o 
  -4   2  13      386.03      366.80     58.25 o 
  -3   2  13       75.90       98.28     20.25 o 
  -2   2  13       16.04       18.64     21.79 o 
  -1   2  13       14.56       25.32     19.21 o 
   0   2  13      287.40      207.63     32.57 o 
   1   2  13      157.56      109.59     22.87 o 
   2   2  13       60.79       79.13     22.92 o 
   3   2  13       39.89        2.93     20.05 o 
   4   2  13      132.73      113.26     31.65 o 
   5   2  13     1173.34     1046.50     81.54 o 
   6   2  13       79.06       87.75     35.64 o 
   7   2  13        0.21       33.35     34.84 o 
   8   2  13       91.53      100.79     42.54 o 
   9   2  13      198.73      199.11     68.02 o 
  10   2  13      104.24       32.12     46.17 o 
  11   2  13      306.88      225.40     58.24 o 
  12   2  13       81.08       61.92     54.99 o 
 -14   3  13       94.44      175.35     52.43 o 
 -13   3  13      268.98      207.28     50.94 o 
 -12   3  13     1166.06     1072.74     74.75 o 
 -11   3  13      218.18      138.47     40.18 o 
 -10   3  13     3050.94     3077.67    167.02 o 
  -9   3  13      452.50      378.23     46.74 o 
  -8   3  13     6770.03     6622.04    283.40 o 
  -7   3  13        7.16      -13.04     42.49 o 
  -6   3  13     7373.26     7573.73    226.96 o 
  -5   3  13       10.02       27.37     20.10 o 
  -4   3  13     4205.66     4555.49    117.18 o 
  -3   3  13      229.87      207.46     32.76 o 
  -2   3  13      567.43      507.20     35.28 o 
  -1   3  13        9.91       -3.98     17.99 o 
   0   3  13      102.71       90.27     23.42 o 
   1   3  13       19.33        8.48     19.87 o 
   2   3  13     1253.41     1214.96     54.81 o 
   3   3  13      228.58      261.56     33.55 o 
   4   3  13     2421.10     2174.52     75.30 o 
   5   3  13     1187.23     1044.65     68.71 o 
   6   3  13      998.98     1000.82     78.02 o 
   7   3  13        3.39        2.38     33.91 o 
   8   3  13      745.50      701.35     69.07 o 
   9   3  13      302.18      372.19    118.56 o 
  10   3  13      435.51      387.92     64.13 o 
  11   3  13      175.05      201.95     54.85 o 
  12   3  13      144.79      161.01     70.35 o 
 -14   4  13     1211.00     1241.59     93.54 o 
 -13   4  13      330.23      299.47     57.03 o 
 -12   4  13     1260.62     1410.67     95.46 o 
 -11   4  13      813.67      718.67     66.20 o 
 -10   4  13     1028.92     1224.11    109.07 o 
  -9   4  13       85.54       81.70     35.14 o 
  -8   4  13      184.90      165.81     37.77 o 
  -7   4  13      192.75      205.08     37.31 o 
  -6   4  13     1694.15     1716.67    124.32 o 
  -5   4  13     2614.47     2521.00    115.53 o 
  -4   4  13     4169.90     4087.26    148.32 o 
  -3   4  13     4868.13     4874.16    164.05 o 
  -2   4  13     7646.24     7751.78    145.27 o 
  -1   4  13     2678.87     2667.12     77.03 o 
   0   4  13     9286.42     9862.83    182.25 o 
   1   4  13     1466.82     1500.31     64.28 o 
   2   4  13     6777.24     6840.88    141.57 o 
   3   4  13      390.95      376.83     40.21 o 
   4   4  13     3392.05     3551.12     99.93 o 
   5   4  13      413.39      376.44     42.99 o 
   6   4  13      261.02      238.72     53.94 o 
   7   4  13       23.29        3.77     36.59 o 
   8   4  13        5.30      -25.07     35.82 o 
   9   4  13      126.17      143.36     51.01 o 
  10   4  13      171.96      213.01     58.11 o 
  11   4  13      115.76      102.99    128.68 o 
 -12   5  13       89.13      118.01     48.04 o 
 -11   5  13      215.15      284.13     51.94 o 
 -10   5  13      381.36      465.06     56.77 o 
  -9   5  13     1590.43     1759.66    114.77 o 
  -8   5  13      584.62      556.19     74.14 o 
  -7   5  13     1040.66     1129.90     99.80 o 
  -6   5  13      432.89      325.77     58.26 o 
  -5   5  13     2315.63     2277.00    116.04 o 
  -4   5  13      608.96      581.25     67.44 o 
  -3   5  13     2221.77     2046.90    109.83 o 
  -2   5  13      182.45      198.99     36.12 o 
  -1   5  13      278.21      234.96     38.00 o 
   0   5  13        5.69       15.27     25.07 o 
   1   5  13       97.89       87.47     29.44 o 
   2   5  13       51.37       69.03     29.42 o 
   3   5  13     1016.98      970.43     58.41 o 
   4   5  13      234.08      196.24     36.19 o 
   5   5  13     1184.56     1150.37     65.33 o 
   6   5  13      585.70      724.43     67.59 o 
   7   5  13      117.47       65.85     43.50 o 
   8   5  13      710.87      635.91     93.55 o 
   9   5  13       50.19       92.49     66.53 o 
  10   5  13      443.03      313.16    261.53 o 
 -11   6  13        3.72       56.79     56.87 o 
 -10   6  13        8.35       82.97     54.74 o 
  -9   6  13       34.48      -26.86     43.32 o 
  -8   6  13      115.70       81.01     77.80 o 
  -7   6  13       61.51       47.03     50.07 o 
  -6   6  13      189.56      134.34     52.22 o 
  -5   6  13       24.17       23.63     39.99 o 
  -4   6  13        9.61        1.96     38.91 o 
  -3   6  13        6.10       17.12     38.95 o 
  -2   6  13       13.17       43.97     39.06 o 
  -1   6  13       78.03      109.73     35.21 o 
   0   6  13       18.70       -2.78     29.78 o 
   1   6  13       11.82       30.14     31.08 o 
   2   6  13      172.52      187.16     42.56 o 
   3   6  13        1.94        9.02     30.29 o 
   4   6  13      317.15      343.78     44.94 o 
   5   6  13       32.44       41.68     35.08 o 
   6   6  13       12.18       23.78     43.46 o 
   7   6  13       20.09       58.29     64.27 o 
   8   6  13        0.63       72.82     66.90 o 
  -9   7  13      663.42      241.41    264.50 o 
  -8   7  13      404.44      374.88     75.05 o 
  -7   7  13     1717.85     1812.11    123.08 o 
  -6   7  13      640.76      825.41     91.27 o 
  -5   7  13      578.15      416.18     73.85 o 
  -4   7  13      136.34      145.17     58.14 o 
  -3   7  13      456.95      479.34     78.50 o 
  -2   7  13        1.19       -9.96     39.59 o 
  -1   7  13        4.70       22.06     77.04 o 
   0   7  13       70.21       47.87     37.46 o 
   1   7  13       36.71       -1.62     35.50 o 
   2   7  13      253.07      186.14     48.35 o 
   3   7  13       19.36       33.78     39.36 o 
   4   7  13       35.17       72.71     52.33 o 
   5   7  13      142.58      151.19     55.23 o 
   6   7  13      117.04      133.49     57.70 o 
  -5   8  13       19.63      -17.90     51.90 o 
  -4   8  13      892.67      985.06    170.20 o 
  -3   8  13      115.72      169.61     64.70 o 
  -2   8  13     1252.62     1198.85    109.22 o 
  -1   8  13      305.90      210.31     65.86 o 
   0   8  13     1252.52     1288.96    147.01 o 
   1   8  13      630.83      528.77     79.76 o 
   2   8  13      767.20      820.87    126.28 o 
   3   8  13      320.39      107.15    154.72 o 
 -14   0  14      553.58      618.87    114.52 o 
 -12   0  14     3495.10     3643.60    212.61 o 
 -10   0  14     3406.90     3906.52    143.51 o 
  -8   0  14     6152.29     6441.05    186.14 o 
  -6   0  14     1644.98     1749.86     87.05 o 
  -4   0  14     5238.79     5410.92    156.28 o 
  -2   0  14    14771.04    15335.30    327.39 o 
   0   0  14    23846.13    25842.09    655.15 o 
   2   0  14    17528.37    19549.40    610.28 o 
   4   0  14     8697.20     9519.87    370.11 o 
   6   0  14     4281.28     4366.25    239.03 o 
   8   0  14        2.19       55.24     72.56 o 
  10   0  14      299.65      312.98    108.83 o 
  12   0  14      558.87      627.22    143.72 o 
 -15   1  14        1.77      -20.22     49.07 o 
 -14   1  14      233.95      244.37     61.13 o 
 -13   1  14       35.31        0.28     36.25 o 
 -12   1  14       96.64      106.26     37.87 o 
 -11   1  14      106.64       83.61     36.26 o 
 -10   1  14     1794.39     1846.17     81.51 o 
  -9   1  14      974.19      941.51     61.45 o 
  -8   1  14     2767.72     2789.49     80.73 o 
  -7   1  14      851.21      771.73     44.80 o 
  -6   1  14     2505.44     2580.85     94.93 o 
  -5   1  14     2229.34     2164.06     65.79 o 
  -4   1  14     7606.56     7764.09    168.69 o 
  -3   1  14     1350.53     1264.70     57.55 o 
  -2   1  14     7618.81     7883.34    139.01 o 
  -1   1  14      693.17      621.65     44.32 o 
   0   1  14     2288.71     2439.13     81.14 o 
   1   1  14     2060.97     2057.40     74.16 o 
   2   1  14       61.22       62.15     27.27 o 
   3   1  14     3316.05     3331.21     99.81 o 
   4   1  14     1116.68      950.60     79.18 o 
   5   1  14     5378.22     5609.91    156.54 o 
   6   1  14       26.34       72.83     35.61 o 
   7   1  14      608.74      532.84     89.94 o 
   8   1  14     2620.96     3010.42    121.23 o 
   9   1  14       92.77      140.54     48.76 o 
  10   1  14     1065.89     1271.20    116.08 o 
  11   1  14        0.28       31.69     66.10 o 
  12   1  14      550.15      596.92    103.09 o 
 -14   2  14       64.00       92.37     43.38 o 
 -13   2  14      166.31      140.14     45.43 o 
 -12   2  14      388.45      294.64     49.80 o 
 -11   2  14      378.18      389.66     49.58 o 
 -10   2  14      430.47      390.57     48.62 o 
  -9   2  14      162.58      151.33     42.13 o 
  -8   2  14     1991.91     1804.45     78.56 o 
  -7   2  14       20.24        8.61     23.34 o 
  -6   2  14       39.23       58.39     21.14 o 
  -5   2  14     1239.63     1270.34     54.79 o 
  -4   2  14     2463.90     2432.83     74.50 o 
  -3   2  14       96.06       67.85     27.03 o 
  -2   2  14     1592.65     1524.24     65.67 o 
  -1   2  14      104.96       54.80     22.32 o 
   0   2  14     1013.61      885.79     53.53 o 
   1   2  14       32.03       36.62     21.60 o 
   2   2  14       20.01       16.59     20.54 o 
   3   2  14      297.88      274.09     33.14 o 
   4   2  14     1422.03     1350.02     68.44 o 
   5   2  14        0.01      -14.05     21.88 o 
   6   2  14     2999.46     2955.67    112.92 o 
   7   2  14     1450.96     1324.63     82.87 o 
   8   2  14      693.62      681.70     68.55 o 
   9   2  14      269.46      306.04     59.41 o 
  10   2  14      469.49      507.47     69.94 o 
  11   2  14      105.01      154.29     56.51 o 
  12   2  14       20.38       22.49     52.19 o 
 -14   3  14      114.27       72.21     48.07 o 
 -13   3  14      121.77      155.54     49.35 o 
 -12   3  14        0.12      -14.18     35.71 o 
 -11   3  14      358.07      365.36     51.83 o 
 -10   3  14       42.45       66.41     36.46 o 
  -9   3  14     1774.79     1912.32     84.26 o 
  -8   3  14       11.63        4.26     26.61 o 
  -7   3  14     7432.40     6984.15    163.39 o 
  -6   3  14      151.28      119.29     28.00 o 
  -5   3  14     5686.52     5868.76    181.72 o 
  -4   3  14      673.92      764.34     51.73 o 
  -3   3  14     4384.57     4565.71    151.82 o 
  -2   3  14      760.88      820.96     44.46 o 
  -1   3  14     2705.06     2619.12     85.13 o 
   0   3  14      407.24      421.21     37.02 o 
   1   3  14        7.52      -30.74     20.49 o 
   2   3  14      942.73      939.20     51.43 o 
   3   3  14     1409.12     1465.22     63.74 o 
   4   3  14      281.40      197.10     46.05 o 
   5   3  14      866.39      915.45     68.70 o 
   6   3  14     1103.86     1133.18    117.31 o 
   7   3  14     4018.69     4323.07    146.42 o 
   8   3  14       11.39       48.95     40.91 o 
   9   3  14     1336.55     1441.35     94.20 o 
  10   3  14      191.59      175.39     56.29 o 
  11   3  14      423.04      305.65     64.11 o 
 -13   4  14      678.36      757.70     89.95 o 
 -12   4  14      334.01      489.07     77.05 o 
 -11   4  14     1470.02     1464.30     86.34 o 
 -10   4  14      952.09      873.21     67.81 o 
  -9   4  14     1595.25     1691.81    110.54 o 
  -8   4  14      830.76      761.38     58.19 o 
  -7   4  14        6.77       -3.55     39.92 o 
  -6   4  14      414.98      277.37     53.95 o 
  -5   4  14        9.36      -37.93     33.20 o 
  -4   4  14      779.70      692.51     68.37 o 
  -3   4  14     3284.72     3344.57    321.19 o 
  -2   4  14     3067.82     3229.45     86.52 o 
  -1   4  14     8474.71     8582.95    191.37 o 
   0   4  14     3227.97     3230.31     89.94 o 
   1   4  14     6850.04     7048.55    144.98 o 
   2   4  14     3846.43     3757.52    102.02 o 
   3   4  14     5797.92     5792.10    132.55 o 
   4   4  14     1985.15     1945.38     76.22 o 
   5   4  14      799.86      625.80     53.61 o 
   6   4  14      409.71      379.17     55.81 o 
   7   4  14     1251.05     1180.98     81.80 o 
   8   4  14      146.42      155.42     47.82 o 
   9   4  14        1.16      -40.94     39.88 o 
  10   4  14       78.02       59.36     52.40 o 
 -12   5  14       49.16      100.25     48.66 o 
 -11   5  14       18.96       34.51     41.49 o 
 -10   5  14      222.47      178.37     63.33 o 
  -9   5  14       89.68      121.43     55.33 o 
  -8   5  14      717.20      737.72     83.79 o 
  -7   5  14      598.18      681.32    132.09 o 
  -6   5  14     1422.70     1524.22    102.38 o 
  -5   5  14      172.58      144.64     71.48 o 
  -4   5  14     3640.74     3729.88    149.63 o 
  -3   5  14     1251.98     1211.76    288.07 o 
  -2   5  14      675.52      605.35     69.66 o 
  -1   5  14     2009.83     1937.26     83.15 o 
   0   5  14       34.30       43.94     30.03 o 
   1   5  14     1870.44     1749.84    120.44 o 
   2   5  14      493.08      439.15     44.07 o 
   3   5  14      552.24      446.92     47.26 o 
   4   5  14     1859.81     1906.53     91.33 o 
   5   5  14      263.95      235.58     41.72 o 
   6   5  14      600.08      639.05     57.24 o 
   7   5  14      219.81      210.35     54.60 o 
   8   5  14      428.08      425.12     66.28 o 
   9   5  14      276.92      322.49     85.47 o 
 -10   6  14        5.64       16.19     75.78 o 
  -9   6  14      301.00      322.92     71.34 o 
  -8   6  14       18.19        5.69     43.92 o 
  -7   6  14        9.25       21.24     45.53 o 
  -6   6  14       14.86       52.38     46.75 o 
  -5   6  14      503.84      531.35     74.39 o 
  -4   6  14       35.56       18.78     41.21 o 
  -3   6  14      365.22      504.50     71.18 o 
  -2   6  14      257.71      202.23     55.22 o 
  -1   6  14       97.64      113.38     67.88 o 
   0   6  14      529.88      505.31     55.97 o 
   1   6  14      188.21      181.23     52.27 o 
   2   6  14        2.91      -16.58     29.29 o 
   3   6  14       73.82       38.37     32.25 o 
   4   6  14       71.34       43.79     35.19 o 
   5   6  14      124.60      129.01     40.78 o 
   6   6  14       61.96       45.57     43.60 o 
   7   6  14     1000.48     1001.31     87.71 o 
   8   6  14       27.63       15.66     71.54 o 
  -8   7  14      710.30      689.04    409.11 o 
  -7   7  14      577.57      680.92     89.11 o 
  -6   7  14      984.49     1128.32    103.32 o 
  -5   7  14      448.44      446.45    117.37 o 
  -4   7  14      350.97      473.14     77.66 o 
  -3   7  14      587.57      648.96     84.15 o 
  -2   7  14      293.53      361.37     70.38 o 
  -1   7  14      182.38      208.37     61.63 o 
   0   7  14        5.41      -19.34     43.15 o 
   1   7  14      101.40       60.01     38.95 o 
   2   7  14      159.14      140.51     47.20 o 
   3   7  14       10.52       12.44     40.79 o 
   4   7  14      297.80      454.59     78.05 o 
   5   7  14      115.59       43.45     56.79 o 
  -3   8  14      898.91      478.86    474.20 o 
  -2   8  14       77.70       26.72     59.98 o 
  -1   8  14     1702.69     1913.76    187.84 o 
   0   8  14      329.14       68.89    169.19 o 
 -13   0  15      335.94      382.75     96.45 o 
 -11   0  15     2136.98     2194.12    162.30 o 
  -9   0  15      927.48      965.58     74.54 o 
  -7   0  15     4744.05     5258.45    278.85 o 
  -5   0  15      632.99      654.62     97.33 o 
  -3   0  15      705.45      772.88     58.39 o 
  -1   0  15      239.20      186.34     35.47 o 
   1   0  15     3632.93     3989.06    207.43 o 
   3   0  15     2958.22     2884.54    182.15 o 
   5   0  15     6454.65     6822.28    310.95 o 
   7   0  15     1340.59     1435.07    153.58 o 
   9   0  15       99.94      155.60     98.22 o 
  11   0  15        6.76      181.14    112.50 o 
 -14   1  15        7.21      -61.22     46.52 o 
 -13   1  15      673.66      750.58     83.21 o 
 -12   1  15       16.03       15.05     34.85 o 
 -11   1  15      757.70      762.84     62.81 o 
 -10   1  15      475.28      372.78     48.30 o 
  -9   1  15       92.32       41.05     42.15 o 
  -8   1  15       57.97       49.04     25.71 o 
  -7   1  15      116.41       47.36     23.71 o 
  -6   1  15      166.51      212.04     29.50 o 
  -5   1  15     3339.03     3262.25     84.11 o 
  -4   1  15      593.26      560.00     43.41 o 
  -3   1  15     4704.08     4727.03    101.85 o 
  -2   1  15      365.53      295.70     37.30 o 
  -1   1  15     5027.97     5282.39    128.91 o 
   0   1  15     1109.89     1033.84     94.69 o 
   1   1  15     2556.92     2620.48     87.45 o 
   2   1  15     1450.97     1265.76     61.59 o 
   3   1  15     2566.29     2381.77    117.35 o 
   4   1  15     1628.44     1505.04     99.82 o 
   5   1  15      190.85      113.53     52.46 o 
   6   1  15     1085.98     1062.52     93.61 o 
   7   1  15       41.40       12.22     49.75 o 
   8   1  15      462.98      414.00     77.63 o 
   9   1  15      535.70      549.72     86.79 o 
  10   1  15       63.48      -37.65     61.94 o 
  11   1  15      509.85      636.00    117.49 o 
 -14   2  15       32.47       80.91     46.24 o 
 -13   2  15      697.26      647.92     70.98 o 
 -12   2  15      293.67      272.68     50.08 o 
 -11   2  15     1958.17     1945.64    211.89 o 
 -10   2  15      691.63      704.95     61.24 o 
  -9   2  15     1297.04     1242.08     76.38 o 
  -8   2  15      405.77      425.70     62.02 o 
  -7   2  15     1410.75     1244.23    156.99 o 
  -6   2  15     1096.66     1046.51    109.49 o 
  -5   2  15      167.18      124.13     25.83 o 
  -4   2  15        7.31        8.42     25.57 o 
  -3   2  15     1620.33     1562.66     68.85 o 
  -2   2  15      414.08      404.22     52.49 o 
  -1   2  15      116.08       28.06     38.88 o 
   0   2  15      100.52       92.77     28.83 o 
   1   2  15        2.40       22.68     22.55 o 
   2   2  15       10.16       43.19     22.94 o 
   3   2  15      139.48      107.55     28.45 o 
   4   2  15      118.88      149.75     31.58 o 
   5   2  15     3963.60     3863.57    129.28 o 
   6   2  15     2041.40     1979.97     97.65 o 
   7   2  15     1810.85     1863.62    111.63 o 
   8   2  15      457.22      424.28     61.00 o 
   9   2  15     1269.45     1268.14     91.78 o 
  10   2  15      138.28       91.28     57.74 o 
  11   2  15      625.77      541.21     77.95 o 
 -13   3  15       50.48       60.37     45.12 o 
 -12   3  15      567.66      670.22     68.13 o 
 -11   3  15       83.71      115.13     45.61 o 
 -10   3  15       98.28      111.95     37.05 o 
  -9   3  15       19.04       19.99     21.00 o 
  -8   3  15      206.87      146.53     36.26 o 
  -7   3  15       10.05       19.86     37.17 o 
  -6   3  15        5.37       43.28     37.70 o 
  -5   3  15     1835.42     1920.93    101.88 o 
  -4   3  15     1250.31     1304.39     90.91 o 
  -3   3  15     2054.19     2023.79    140.64 o 
  -2   3  15     2465.70     2346.00     73.07 o 
  -1   3  15     3044.46     3149.39     86.41 o 
   0   3  15      945.68      874.12     49.03 o 
   1   3  15     2255.90     2149.27     73.27 o 
   2   3  15       73.60       58.71     27.01 o 
   3   3  15     1672.11     1687.10     84.11 o 
   4   3  15       12.38       -1.71     16.91 o 
   5   3  15      750.78      582.12     89.27 o 
   6   3  15      374.85      250.01     40.47 o 
   7   3  15      242.01      114.48     46.31 o 
   8   3  15      261.29      239.62     53.41 o 
   9   3  15       24.47       36.17     46.51 o 
  10   3  15      107.57      192.63     58.34 o 
 -13   4  15        1.34       81.72     48.08 o 
 -12   4  15      103.50      145.69     49.17 o 
 -11   4  15      108.37       62.75     39.28 o 
 -10   4  15      809.81      882.88     91.12 o 
  -9   4  15      638.00      844.62     87.81 o 
  -8   4  15      518.08      505.18     72.71 o 
  -7   4  15      239.37      240.30     55.50 o 
  -6   4  15     1747.78     1930.16    108.39 o 
  -5   4  15       35.28       84.42     43.23 o 
  -4   4  15      126.40       51.70     79.32 o 
  -3   4  15       60.10       31.84     55.68 o 
  -2   4  15       98.63       40.01     27.68 o 
  -1   4  15      316.31      302.47     36.52 o 
   0   4  15      131.90      131.31     31.07 o 
   1   4  15      188.10      167.00     34.09 o 
   2   4  15      750.31      726.00     52.01 o 
   3   4  15      652.11      646.67     50.87 o 
   4   4  15     1172.48     1126.44     90.84 o 
   5   4  15      836.30      788.49     57.67 o 
   6   4  15     2355.98     2368.59    120.40 o 
   7   4  15        1.00       40.06     46.26 o 
   8   4  15      268.09      229.12     61.24 o 
   9   4  15        9.16        7.88     45.47 o 
  10   4  15       24.14       31.04     52.03 o 
 -11   5  15      149.25      122.28    104.85 o 
 -10   5  15       12.88       10.35     67.94 o 
  -9   5  15      168.60      121.06     58.85 o 
  -8   5  15       16.86       18.69     48.77 o 
  -7   5  15      451.30      369.78     66.35 o 
  -6   5  15      220.89      172.58     75.40 o 
  -5   5  15       51.29       61.74     47.85 o 
  -4   5  15      613.88      634.96     74.14 o 
  -3   5  15        2.89       15.13     38.82 o 
  -2   5  15     2085.16     2065.61    176.14 o 
  -1   5  15       19.29       12.64     27.93 o 
   0   5  15     1100.99     1122.22     69.33 o 
   1   5  15       18.21       24.23     28.12 o 
   2   5  15     1425.50     1522.09     71.35 o 
   3   5  15      363.95      405.03     46.83 o 
   4   5  15     1419.52     1367.75     72.10 o 
   5   5  15      263.40      231.13     43.50 o 
   6   5  15      100.80      130.79     40.90 o 
   7   5  15       65.78       38.46     39.60 o 
   8   5  15       25.78       72.50     57.01 o 
 -10   6  15      835.90      427.36    392.11 o 
  -9   6  15       19.66      -19.08     52.75 o 
  -8   6  15      350.53      225.89     67.24 o 
  -7   6  15      103.44       72.18     52.78 o 
  -6   6  15     1031.76     1234.75    103.11 o 
  -5   6  15       69.77      117.36     55.15 o 
  -4   6  15      197.40      328.56     67.23 o 
  -3   6  15        2.05      -21.46     43.22 o 
  -2   6  15      179.16      126.51     52.41 o 
  -1   6  15        9.35       -1.12     81.85 o 
   0   6  15       28.88       40.15     34.33 o 
   1   6  15       27.71        0.84     33.61 o 
   2   6  15      123.03       89.70     40.40 o 
   3   6  15        2.23       16.02     33.09 o 
   4   6  15      655.58      576.00     57.27 o 
   5   6  15        0.79      -40.73     41.94 o 
   6   6  15     1122.52     1193.69     77.86 o 
   7   6  15       13.30       63.13     65.35 o 
  -7   7  15        6.12      -76.41     50.94 o 
  -6   7  15      306.07      382.99     77.55 o 
  -5   7  15       31.53       38.93     55.45 o 
  -4   7  15      450.16      441.54     78.24 o 
  -3   7  15       32.88       -8.28     56.76 o 
  -2   7  15     1302.74     1285.81    108.40 o 
  -1   7  15       42.76       49.55     52.31 o 
   0   7  15      498.64      637.65    230.62 o 
   1   7  15       10.32       -4.27     39.34 o 
   2   7  15      348.64      386.11     61.59 o 
   3   7  15        3.92       -2.04     42.82 o 
   4   7  15      176.49      154.00     63.43 o 
 -14   0  16     1188.48     1011.99    137.02 o 
 -12   0  16      893.62      837.55    119.58 o 
 -10   0  16        9.93       77.68     61.56 o 
  -8   0  16     1503.12     1556.97    159.14 o 
  -6   0  16     1564.64     1451.50    123.12 o 
  -4   0  16    17384.03    19175.95    410.36 o 
  -2   0  16    15667.67    17236.74    571.60 o 
   0   0  16    12527.65    12878.93    445.95 o 
   2   0  16     4731.86     5114.81    251.16 o 
   4   0  16     1009.66      946.77    121.47 o 
   6   0  16      607.71      504.86    108.20 o 
   8   0  16     1490.99     1948.27    188.09 o 
  10   0  16     1066.18     1270.74    174.18 o 
 -14   1  16      779.50      649.08    124.89 o 
 -13   1  16       60.56      103.53     54.07 o 
 -12   1  16     1439.91     1480.89     84.02 o 
 -11   1  16       16.51       48.57     36.80 o 
 -10   1  16      946.23      949.08     67.01 o 
  -9   1  16     1066.31     1136.87     87.56 o 
  -8   1  16     4209.64     4311.51    106.74 o 
  -7   1  16     2075.01     2116.54     84.93 o 
  -6   1  16      333.31      295.01     34.31 o 
  -5   1  16     3011.10     3166.48     85.04 o 
  -4   1  16       34.04       -0.15     16.17 o 
  -3   1  16     1558.52     1582.91     70.82 o 
  -2   1  16      947.82      943.02     74.18 o 
  -1   1  16       54.32       45.87     27.41 o 
   0   1  16     3252.32     3533.43    105.03 o 
   1   1  16        7.53       -6.34     38.16 o 
   2   1  16     2656.11     2388.60    118.72 o 
   3   1  16      183.67      181.07     53.79 o 
   4   1  16     2626.03     2525.27    136.26 o 
   5   1  16      204.28      262.10     64.07 o 
   6   1  16     3421.40     3508.58    158.59 o 
   7   1  16       79.09       14.33     52.91 o 
   8   1  16      404.93      529.75    140.37 o 
   9   1  16       93.37       48.48     66.08 o 
  10   1  16        0.05      -39.36     65.82 o 
  11   1  16       10.06        8.10     71.95 o 
 -13   2  16       48.09       58.72     46.81 o 
 -12   2  16      342.76      346.86     56.36 o 
 -11   2  16      555.60      556.54     67.72 o 
 -10   2  16     1193.45     1170.46     74.34 o 
  -9   2  16      291.84      235.77     42.76 o 
  -8   2  16     2496.94     2406.05     93.77 o 
  -7   2  16      536.29      393.74     45.37 o 
  -6   2  16        7.84        8.30     28.74 o 
  -5   2  16      262.39      281.54     40.17 o 
  -4   2  16      321.50      297.89     40.51 o 
  -3   2  16      142.28      114.67     46.45 o 
  -2   2  16       23.43       39.36     18.52 o 
  -1   2  16       87.94      109.94     32.14 o 
   0   2  16      299.23      381.81     43.52 o 
   1   2  16      789.57      792.17     55.23 o 
   2   2  16      633.47      690.63     74.11 o 
   3   2  16      578.26      556.00     57.13 o 
   4   2  16     2962.44     2939.76    110.86 o 
   5   2  16      467.47      420.70     55.52 o 
   6   2  16      761.26      688.15     97.45 o 
   7   2  16      184.05      199.77     50.21 o 
   8   2  16      613.08      581.89     71.04 o 
   9   2  16      114.20       96.26     49.55 o 
  10   2  16      412.77      394.27     70.96 o 
 -13   3  16      523.55      440.78     64.01 o 
 -12   3  16      328.98      377.41     58.64 o 
 -11   3  16     1776.58     1831.64     94.22 o 
 -10   3  16       63.62       24.99     36.49 o 
  -9   3  16     2183.07     2281.74    237.51 o 
  -8   3  16       19.91       39.45     43.77 o 
  -7   3  16     2183.25     2387.55    120.22 o 
  -6   3  16      668.91      735.45     74.21 o 
  -5   3  16      892.94      848.82     76.82 o 
  -4   3  16     2020.44     2221.57    145.62 o 
  -3   3  16       88.90       75.81     33.69 o 
  -2   3  16     1955.31     1906.73     68.72 o 
  -1   3  16      288.12      237.45     35.22 o 
   0   3  16      664.94      641.99     45.95 o 
   1   3  16     3438.79     3511.99    131.02 o 
   2   3  16      177.78      183.27     43.04 o 
   3   3  16     3544.03     3839.13    126.39 o 
   4   3  16       88.11       63.29     30.90 o 
   5   3  16     2167.23     2190.83     89.73 o 
   6   3  16      194.79      172.62     48.66 o 
   7   3  16      941.71     1116.40     84.89 o 
   8   3  16        7.06       35.70     45.09 o 
   9   3  16        5.61       43.82     48.82 o 
  10   3  16       56.56       72.98     55.47 o 
 -12   4  16       70.57       77.98     47.55 o 
 -11   4  16       43.97        0.21     53.39 o 
 -10   4  16       12.29      -45.72     58.97 o 
  -9   4  16        0.53       17.19     50.09 o 
  -8   4  16      373.75      275.28     63.55 o 
  -7   4  16      818.18      729.49     79.90 o 
  -6   4  16      220.00      245.85     55.90 o 
  -5   4  16     2232.05     2299.85    119.22 o 
  -4   4  16     2265.60     2643.55    128.28 o 
  -3   4  16     5952.58     6125.86    197.67 o 
  -2   4  16     2890.78     3108.36    133.49 o 
  -1   4  16     4293.66     4484.77    111.09 o 
   0   4  16     1426.93     1541.67     72.18 o 
   1   4  16     1655.75     1728.94     71.31 o 
   2   4  16      107.18      114.96     33.96 o 
   3   4  16      297.85      311.53     41.88 o 
   4   4  16      172.61       82.02     46.60 o 
   5   4  16       82.98       93.94     35.70 o 
   6   4  16      372.08      395.66     50.31 o 
   7   4  16      435.41      461.50     54.69 o 
   8   4  16      130.96      154.81     53.78 o 
   9   4  16      427.95      451.43     83.58 o 
 -11   5  16      314.21      169.23    149.47 o 
 -10   5  16      479.36      606.93     89.34 o 
  -9   5  16      120.30       98.18     58.84 o 
  -8   5  16      988.26     1044.96     97.84 o 
  -7   5  16        8.34       68.83     51.14 o 
  -6   5  16     1389.78     1563.43    108.94 o 
  -5   5  16        6.84      -12.86     54.92 o 
  -4   5  16      181.05      275.95     59.62 o 
  -3   5  16      372.13      400.10     65.74 o 
  -2   5  16       12.94      -20.09     36.70 o 
  -1   5  16      375.40      331.41     60.80 o 
   0   5  16       21.94       15.29     31.42 o 
   1   5  16      716.13      639.74     52.12 o 
   2   5  16      348.04      315.72     44.25 o 
   3   5  16     1102.05     1067.31     65.73 o 
   4   5  16      405.51      416.19     51.60 o 
   5   5  16      427.03      430.21     53.68 o 
   6   5  16      525.45      531.59     58.81 o 
   7   5  16      281.35      187.68     48.39 o 
  -9   6  16      536.17      116.34     98.28 o 
  -8   6  16       17.17      -23.34     54.82 o 
  -7   6  16      531.34      452.30     78.91 o 
  -6   6  16      209.06      170.38     60.75 o 
  -5   6  16       64.75       29.24     53.72 o 
  -4   6  16      203.11      133.67     54.16 o 
  -3   6  16       23.47       42.88     48.38 o 
  -2   6  16       41.72       13.81     46.54 o 
  -1   6  16      203.28      139.97     55.77 o 
   0   6  16        5.70      -20.15     42.85 o 
   1   6  16      351.61      368.67     62.73 o 
   2   6  16       60.64       19.17     38.03 o 
   3   6  16      437.24      573.46     65.56 o 
   4   6  16        5.38        6.99     36.81 o 
   5   6  16      404.24      451.82     58.48 o 
   6   6  16       11.17       23.10     41.89 o 
  -5   7  16       33.47       13.09     55.52 o 
  -4   7  16      766.28      650.65     90.57 o 
  -3   7  16      255.84      140.22     64.50 o 
  -2   7  16       43.33       12.80     66.68 o 
  -1   7  16      518.64      510.69     84.86 o 
   0   7  16       56.88       84.55     60.31 o 
   1   7  16      696.56      772.88     96.40 o 
   2   7  16      385.66      355.04     61.12 o 
 -13   0  17      884.76     1055.60    137.91 o 
 -11   0  17      288.32      227.53     80.27 o 
  -9   0  17       26.27       20.58     37.40 o 
  -7   0  17        6.40      -45.51     30.34 o 
  -5   0  17     5286.00     5628.63    174.53 o 
  -3   0  17    11837.93    11777.07    416.38 o 
  -1   0  17    13181.21    14252.69    486.78 o 
   1   0  17     7636.92     8299.82    340.53 o 
   3   0  17     2368.50     2476.26    183.16 o 
   5   0  17      333.33      269.24     92.40 o 
   7   0  17      396.52      309.44    104.54 o 
   9   0  17     1326.25     1068.37    160.91 o 
 -13   1  17      258.76      290.25    102.70 o 
 -12   1  17       48.19        8.11     38.13 o 
 -11   1  17     1295.71     1325.75     79.20 o 
 -10   1  17        0.77       -4.04     31.49 o 
  -9   1  17     1825.22     1930.46     86.75 o 
  -8   1  17      305.83      279.49     57.36 o 
  -7   1  17     4946.55     5433.34    134.58 o 
  -6   1  17      160.92      143.74     30.78 o 
  -5   1  17     1645.91     1488.74     91.06 o 
  -4   1  17      404.44      353.09     47.87 o 
  -3   1  17      811.52      631.88     51.43 o 
  -2   1  17      357.53      338.66     42.55 o 
  -1   1  17       11.61        4.77     41.02 o 
   0   1  17        8.21       26.69     42.46 o 
   1   1  17      228.95      264.78     94.23 o 
   2   1  17      684.92      480.02     68.13 o 
   3   1  17     4255.93     4306.01    276.07 o 
   4   1  17      815.56      796.92     84.60 o 
   5   1  17     3758.45     3654.61    163.65 o 
   6   1  17      624.40      648.55     84.97 o 
   7   1  17     1609.92     1765.72    125.36 o 
   8   1  17      244.81      289.81     79.37 o 
   9   1  17      329.28      488.37    141.07 o 
  10   1  17       18.11      -40.60     69.36 o 
 -13   2  17      329.54      242.56     70.82 o 
 -12   2  17      146.77      147.47     49.16 o 
 -11   2  17        0.43       30.45     55.68 o 
 -10   2  17       46.08       22.07     33.87 o 
  -9   2  17       78.19       28.86     19.27 o 
  -8   2  17       41.66       31.25     49.74 o 
  -7   2  17       28.13       36.13     40.84 o 
  -6   2  17      602.86      531.47     66.76 o 
  -5   2  17      244.73      234.94     49.12 o 
  -4   2  17       48.25       35.62     31.43 o 
  -3   2  17       92.80      124.91     34.36 o 
  -2   2  17        7.56      -12.50     22.37 o 
  -1   2  17       21.23       33.76     30.80 o 
   0   2  17      245.09      245.07     41.22 o 
   1   2  17      179.58       88.02     41.02 o 
   2   2  17       19.65       15.82     44.58 o 
   3   2  17      105.39      124.17     53.84 o 
   4   2  17       55.61       57.59     39.00 o 
   5   2  17        6.57        5.82     36.91 o 
   6   2  17       58.03       32.39     43.08 o 
   7   2  17        4.05       -1.45     42.50 o 
   8   2  17       94.02       66.51     46.19 o 
   9   2  17        8.52       -8.62     49.53 o 
  10   2  17        7.37       88.24     72.44 o 
 -12   3  17      438.49      449.67     71.84 o 
 -11   3  17      215.90      155.08     49.90 o 
 -10   3  17      914.63     1008.45     99.03 o 
  -9   3  17      535.41      441.14     74.73 o 
  -8   3  17     1611.82     1662.64    110.06 o 
  -7   3  17      839.17      872.22     84.25 o 
  -6   3  17     5147.28     5492.21    229.30 o 
  -5   3  17       34.86        6.73     38.89 o 
  -4   3  17     1729.40     1721.07    101.55 o 
  -3   3  17        3.03       59.67     33.55 o 
  -2   3  17       23.38       20.66     32.09 o 
  -1   3  17      100.88       87.54     29.34 o 
   0   3  17      689.64      569.71     45.70 o 
   1   3  17        0.87      -21.76     14.50 o 
   2   3  17     2414.65     2290.60    106.37 o 
   3   3  17      237.68      211.64     37.60 o 
   4   3  17     3946.60     4097.93    139.22 o 
   5   3  17      184.89      153.20     49.37 o 
   6   3  17     2501.21     2604.95    118.56 o 
   7   3  17       35.01      -16.47     52.62 o 
   8   3  17     1021.09     1175.69    135.20 o 
   9   3  17       10.49       18.63     49.60 o 
 -11   4  17       95.92      120.43     67.38 o 
 -10   4  17       29.98       18.18     95.31 o 
  -9   4  17        4.45       27.60     51.97 o 
  -8   4  17       56.43       43.64     51.49 o 
  -7   4  17       12.80        2.43     44.07 o 
  -6   4  17     1222.12     1229.85     96.54 o 
  -5   4  17      476.37      480.77     69.26 o 
  -4   4  17     1841.66     2125.44    117.63 o 
  -3   4  17     2601.42     2842.80    131.50 o 
  -2   4  17     4062.18     4447.12    166.30 o 
  -1   4  17     3106.23     3307.53     97.37 o 
   0   4  17     4691.33     5009.09    134.61 o 
   1   4  17     1086.91     1102.79     61.75 o 
   2   4  17     2951.12     3045.33     99.93 o 
   3   4  17      383.48      394.40     47.85 o 
   4   4  17      928.52      849.82     61.05 o 
   5   4  17       49.23       32.47     35.03 o 
   6   4  17       93.00       71.69     47.99 o 
   7   4  17      119.31       70.05     50.57 o 
   8   4  17      358.07      330.12     67.68 o 
 -10   5  17      357.29      278.85    156.74 o 
  -9   5  17      454.26      436.09     80.57 o 
  -8   5  17      218.59      255.97     70.18 o 
  -7   5  17     1142.78     1251.92    104.68 o 
  -6   5  17      731.11      764.41     87.38 o 
  -5   5  17      148.44      171.29     56.90 o 
  -4   5  17      107.90       22.10     44.91 o 
  -3   5  17      412.98      237.86     85.07 o 
  -2   5  17        3.73       -2.90     41.48 o 
  -1   5  17        1.38        9.45     40.26 o 
   0   5  17       18.18       31.90     34.46 o 
   1   5  17      201.80      223.64     45.70 o 
   2   5  17       38.69       62.61     35.28 o 
   3   5  17      798.78      820.31     61.66 o 
   4   5  17      207.76      140.86     41.89 o 
   5   5  17     1172.34     1244.57     76.93 o 
   6   5  17      199.36      187.57     57.62 o 
  -8   6  17        6.23       -8.77     52.42 o 
  -7   6  17        4.76      -51.35     77.23 o 
  -6   6  17      123.52       46.81     68.95 o 
  -5   6  17      155.92      117.37     58.60 o 
  -4   6  17        3.90       10.87    103.02 o 
  -3   6  17       50.50       96.85     54.06 o 
  -2   6  17       68.80       83.18     51.48 o 
  -1   6  17       17.79       47.29     49.20 o 
   0   6  17       35.94        0.41     89.37 o 
   1   6  17      146.25      212.82     49.36 o 
   2   6  17        7.06        9.28     39.51 o 
   3   6  17       62.62      107.04     47.27 o 
   4   6  17        2.52       52.25     41.05 o 
  -2   7  17        1.28       47.08     60.76 o 
  -1   7  17        9.88       50.30     58.20 o 
 -12   0  18      367.50      474.52    104.03 o 
 -10   0  18      764.77      735.29    112.12 o 
  -8   0  18      579.75      597.74     69.79 o 
  -6   0  18      399.02      377.56     56.74 o 
  -4   0  18        5.48       66.11     61.43 o 
  -2   0  18      805.83      639.73    102.89 o 
   0   0  18     3885.67     3904.62    219.69 o 
   2   0  18     3166.00     3270.58    207.81 o 
   4   0  18      937.01     1003.40    131.84 o 
   6   0  18        0.13      -42.60     74.83 o 
   8   0  18       11.89       20.35     93.92 o 
 -13   1  18       25.49        4.19     54.99 o 
 -12   1  18       33.29       50.39     58.65 o 
 -11   1  18      329.53      296.37     52.52 o 
 -10   1  18      565.16      686.32     63.47 o 
  -9   1  18      542.73      569.13     57.39 o 
  -8   1  18     1550.15     1575.37    101.53 o 
  -7   1  18     1786.61     1826.03     93.79 o 
  -6   1  18     3383.47     3539.01    234.26 o 
  -5   1  18      702.36      722.58     72.21 o 
  -4   1  18     1147.76     1100.39     81.05 o 
  -3   1  18      550.99      582.69     51.75 o 
  -2   1  18      536.20      588.61    186.83 o 
  -1   1  18      900.44      973.81     84.21 o 
   0   1  18      521.65      354.73     67.82 o 
   1   1  18      139.32      126.82     55.17 o 
   2   1  18      222.75      171.23     59.76 o 
   3   1  18      119.03       76.72     55.03 o 
   4   1  18      376.99      496.57     76.58 o 
   5   1  18       35.68        2.74     57.54 o 
   6   1  18      700.35      779.70    163.82 o 
   7   1  18       17.33        6.53     59.28 o 
   8   1  18      970.12     1019.30    113.73 o 
   9   1  18        4.20      -38.75     64.76 o 
 -12   2  18      988.37      943.50     77.01 o 
 -11   2  18      517.68      653.89     71.44 o 
 -10   2  18     1230.53     1347.36    105.24 o 
  -9   2  18      358.68      391.10     68.64 o 
  -8   2  18      501.96      515.04     79.95 o 
  -7   2  18      297.08      295.41     59.81 o 
  -6   2  18      119.25       65.17     42.43 o 
  -5   2  18        5.40       47.74     33.07 o 
  -4   2  18      294.24      257.70     43.95 o 
  -3   2  18      394.58      371.09     61.48 o 
  -2   2  18     1181.69     1336.24    126.51 o 
  -1   2  18      509.82      476.23     52.46 o 
   0   2  18     2215.44     2139.26    182.27 o 
   1   2  18      745.21      661.96     78.46 o 
   2   2  18     1719.00     1900.01    118.18 o 
   3   2  18      720.27      700.75    167.30 o 
   4   2  18      789.35      819.27     90.44 o 
   5   2  18       67.27       99.01     63.27 o 
   6   2  18      152.57      191.92     69.33 o 
   7   2  18      154.98      131.07     70.28 o 
   8   2  18      177.79      120.80     74.29 o 
   9   2  18       36.37       48.19     90.69 o 
 -11   3  18       17.44      -28.98     56.73 o 
 -10   3  18      649.25      606.20    126.97 o 
  -9   3  18        0.65      -33.41     44.85 o 
  -8   3  18     1958.79     2015.61    121.62 o 
  -7   3  18     1020.63     1070.83     92.12 o 
  -6   3  18     1777.48     1981.55    240.42 o 
  -5   3  18      346.46      416.40     64.77 o 
  -4   3  18     1730.68     1633.20    107.44 o 
  -3   3  18      420.03      340.35     47.68 o 
  -2   3  18     1091.22     1231.50     73.20 o 
  -1   3  18      965.41      814.63     76.04 o 
   0   3  18      395.53      310.74     63.59 o 
   1   3  18        1.22       38.57     26.25 o 
   2   3  18       30.42       39.93     38.50 o 
   3   3  18      161.01      143.49     46.91 o 
   4   3  18       70.65       70.19     46.93 o 
   5   3  18      869.02      907.23    119.56 o 
   6   3  18      200.86      250.42     82.47 o 
   7   3  18      437.16      407.72     69.08 o 
   8   3  18      128.53      131.72     56.77 o 
 -10   4  18      207.17      229.99     71.80 o 
  -9   4  18      266.32      202.72     65.70 o 
  -8   4  18      179.64      242.19     64.45 o 
  -7   4  18      122.24       71.58     53.62 o 
  -6   4  18      252.20      292.03     99.86 o 
  -5   4  18       16.65       29.11     46.40 o 
  -4   4  18        0.15      -15.49     42.90 o 
  -3   4  18      200.84      194.18     87.60 o 
  -2   4  18      185.18      110.15     67.37 o 
  -1   4  18      622.00      549.11     69.37 o 
   0   4  18      467.19      421.85     57.73 o 
   1   4  18      898.96      887.62     59.52 o 
   2   4  18      210.51      209.17     39.97 o 
   3   4  18      868.40      895.99     62.47 o 
   4   4  18      129.15      213.44     52.59 o 
   5   4  18       36.35       46.61     45.49 o 
   6   4  18       52.13       32.20     46.62 o 
   7   4  18       22.44      -70.39     46.93 o 
  -9   5  18      615.48      564.26    148.71 o 
  -8   5  18        2.24      -10.92     55.54 o 
  -7   5  18     1730.81     1623.88    119.42 o 
  -6   5  18      183.16      182.37     59.93 o 
  -5   5  18      903.86     1020.78     96.14 o 
  -4   5  18       12.83       63.88     51.60 o 
  -3   5  18      663.78      764.72     85.77 o 
  -2   5  18        0.64      -34.68     40.70 o 
  -1   5  18      553.07      582.91     76.64 o 
   0   5  18       37.59      -35.58     40.69 o 
   1   5  18        5.13       11.04     35.39 o 
   2   5  18       12.62       19.53     36.05 o 
   3   5  18        0.82      -10.07     35.78 o 
   4   5  18      135.17      214.35     47.67 o 
   5   5  18      164.72      146.19     45.65 o 
  -6   6  18       15.40      -31.29     49.32 o 
  -5   6  18        0.61       -8.36     53.04 o 
  -4   6  18       18.60       25.41     53.78 o 
  -3   6  18      366.92      421.71     75.09 o 
  -2   6  18        1.34       -4.57     49.96 o 
  -1   6  18      678.69      698.49     90.63 o 
   0   6  18       21.15       40.43     52.42 o 
   1   6  18      793.21      874.72    144.04 o 
   2   6  18       92.51      145.21     48.97 o 
 -11   0  19      191.22       71.04     73.95 o 
  -9   0  19      878.36      811.07     78.70 o 
  -7   0  19     5246.24     5514.72    453.35 o 
  -5   0  19     2044.95     1787.23    151.68 o 
  -3   0  19     1678.20     1798.35    151.81 o 
  -1   0  19      971.60     1173.54    137.15 o 
   1   0  19      221.10      222.72     93.29 o 
   3   0  19        2.05       41.33     75.34 o 
   5   0  19      464.83      406.14    113.13 o 
   7   0  19     1270.60      844.00    144.61 o 
 -12   1  19       18.96      -13.31     46.89 o 
 -11   1  19       57.18       58.21     43.71 o 
 -10   1  19      338.86      355.84     52.58 o 
  -9   1  19       88.99       59.87     48.17 o 
  -8   1  19     1197.85     1133.68     91.52 o 
  -7   1  19      157.80      143.00     42.91 o 
  -6   1  19     2509.14     2710.45    128.44 o 
  -5   1  19      722.81      693.51     58.79 o 
  -4   1  19     1753.82     1926.38    109.66 o 
  -3   1  19     1909.52     1874.31    126.40 o 
  -2   1  19      496.85      423.30     68.24 o 
  -1   1  19     3657.48     3855.41    158.33 o 
   0   1  19        2.61      -10.51     46.83 o 
   1   1  19     2988.10     2843.19    362.91 o 
   2   1  19      245.39      204.58     61.63 o 
   3   1  19      203.05      129.47     60.52 o 
   4   1  19      705.42      642.98     85.70 o 
   5   1  19        1.06      -12.60     53.86 o 
   6   1  19      350.66      394.73     81.88 o 
   7   1  19       49.99      104.18     69.89 o 
   8   1  19      262.98      253.87     84.38 o 
 -11   2  19     1473.29     1815.22    124.45 o 
 -10   2  19      480.05      689.72     86.97 o 
  -9   2  19     1832.92     2012.85    124.23 o 
  -8   2  19      585.91      494.47     72.54 o 
  -7   2  19     1731.27     1671.88    108.44 o 
  -6   2  19      252.17      271.28     58.67 o 
  -5   2  19       15.57       35.35     35.87 o 
  -4   2  19       31.00       28.94     29.07 o 
  -3   2  19     1469.72     1524.59    143.57 o 
  -2   2  19      234.08      274.41     64.99 o 
  -1   2  19     4249.77     4531.68    173.43 o 
   0   2  19      912.60     1048.15    119.26 o 
   1   2  19     2422.53     2668.40    138.81 o 
   2   2  19     1290.06     1254.49    190.62 o 
   3   2  19     1510.12     1543.54    122.61 o 
   4   2  19      350.16      511.94     80.47 o 
   5   2  19      862.46     1015.44    103.57 o 
   6   2  19      126.25      226.90     72.42 o 
   7   2  19      339.49      441.03     91.98 o 
   8   2  19      120.61       62.84     94.17 o 
 -11   3  19        6.02      -29.43     81.72 o 
 -10   3  19      307.62      423.88     79.15 o 
  -9   3  19      325.01      401.87     76.19 o 
  -8   3  19      196.54      174.02     60.22 o 
  -7   3  19     1503.18     1721.31    132.53 o 
  -6   3  19        8.08      -48.91     66.99 o 
  -5   3  19     1555.97     1693.64    110.33 o 
  -4   3  19       86.75       51.81     43.40 o 
  -3   3  19     1667.57     1821.67    107.53 o 
  -2   3  19      857.69      790.45     72.29 o 
  -1   3  19     1534.73     1489.22    134.37 o 
   0   3  19      745.17      636.49    112.31 o 
   1   3  19      387.77      445.23     74.53 o 
   2   3  19     1461.95     1440.65    109.70 o 
   3   3  19       47.91        2.22     39.31 o 
   4   3  19      432.53      512.07     66.02 o 
   5   3  19      290.73      267.13     59.80 o 
   6   3  19      162.06      256.68     62.25 o 
   7   3  19      315.53      235.89     64.50 o 
  -9   4  19      174.89      134.84     86.21 o 
  -8   4  19      653.16      555.34     86.53 o 
  -7   4  19      445.11      514.24     79.43 o 
  -6   4  19      929.14      963.33     94.78 o 
  -5   4  19      787.03      881.45     88.80 o 
  -4   4  19     1030.26      889.12     89.32 o 
  -3   4  19      573.88      610.93    116.67 o 
  -2   4  19      962.84      885.33     86.35 o 
  -1   4  19       34.44       52.28     45.68 o 
   0   4  19      167.87      196.13     43.06 o 
   1   4  19      226.53      198.07     40.95 o 
   2   4  19        4.10       18.47     32.46 o 
   3   4  19       22.47       41.25     44.08 o 
   4   4  19       59.26       83.66     47.92 o 
   5   4  19       72.16       88.00     51.78 o 
   6   4  19      153.18      265.19     64.31 o 
  -7   5  19      159.99      259.13     72.23 o 
  -6   5  19     1287.21     1392.65    160.15 o 
  -5   5  19      433.18      471.36     78.30 o 
  -4   5  19     1104.53     1150.04    184.74 o 
  -3   5  19      146.54      227.57     64.19 o 
  -2   5  19     1261.26     1143.75     99.33 o 
  -1   5  19       22.39       44.30     49.39 o 
   0   5  19      240.51      262.49     65.91 o 
   1   5  19      240.84      268.84     51.56 o 
   2   5  19      140.71       66.13     52.79 o 
   3   5  19      305.92      307.47     51.93 o 
   4   5  19       32.25       21.47     50.21 o 
  -3   6  19       84.00       60.40     60.54 o 
  -2   6  19      548.84      505.82     82.14 o 
  -1   6  19      134.29       69.79     60.71 o 
 -10   0  20     1164.38     1129.80    133.86 o 
  -8   0  20      806.79      839.70    116.80 o 
  -6   0  20     3560.92     3699.22    218.05 o 
  -4   0  20     3648.49     3487.11    212.61 o 
  -2   0  20     4348.64     4558.13    247.37 o 
   0   0  20     2869.63     2765.59    198.96 o 
   2   0  20      172.79      260.52     99.35 o 
   4   0  20      128.15      135.38     94.30 o 
   6   0  20      543.98      542.15    130.58 o 
 -11   1  20       30.81       12.32     55.93 o 
 -10   1  20      422.80      575.33     79.77 o 
  -9   1  20       22.43      -23.98     49.66 o 
  -8   1  20      368.09      320.20     63.70 o 
  -7   1  20       90.86       59.85     59.03 o 
  -6   1  20      159.36      147.00     57.18 o 
  -5   1  20      674.50      674.15     95.69 o 
  -4   1  20      543.33      530.20     72.78 o 
  -3   1  20      358.91      294.07     64.73 o 
  -2   1  20      894.53     1031.29     92.11 o 
  -1   1  20       78.23       96.71     55.22 o 
   0   1  20     2875.88     2934.34    143.84 o 
   1   1  20        4.09      -91.15    106.05 o 
   2   1  20      520.27      663.16     86.88 o 
   3   1  20      513.34      467.80     83.34 o 
   4   1  20     1137.99     1250.69    162.11 o 
   5   1  20      498.65      392.24     84.06 o 
   6   1  20      427.44      458.42    104.47 o 
   7   1  20      204.19      189.58     98.60 o 
 -10   2  20      952.19     1117.21    105.25 o 
  -9   2  20      436.96      570.43    164.33 o 
  -8   2  20      907.18     1082.69     97.82 o 
  -7   2  20      387.96      489.14     74.80 o 
  -6   2  20      977.47     1024.76     89.75 o 
  -5   2  20      225.03      214.79     66.68 o 
  -4   2  20      175.20       75.39     52.72 o 
  -3   2  20       33.85      -13.63     73.69 o 
  -2   2  20        9.60       87.31     56.64 o 
  -1   2  20       16.61       33.60     54.04 o 
   0   2  20      171.71      183.27     65.67 o 
   1   2  20      109.61       84.36     59.19 o 
   2   2  20      604.36      663.56     90.88 o 
   3   2  20      160.00      188.29    115.53 o 
   4   2  20      506.87      416.57     81.90 o 
   5   2  20      162.02      182.38     74.89 o 
   6   2  20      171.75      190.56     77.17 o 
  -9   3  20      210.62      241.86     69.56 o 
  -8   3  20        1.47      -13.86     50.54 o 
  -7   3  20      149.46      169.67     60.35 o 
  -6   3  20      189.10      109.05    111.05 o 
  -5   3  20       12.96      -49.21     45.45 o 
  -4   3  20      525.21      525.09    102.26 o 
  -3   3  20       62.28        0.85     77.99 o 
  -2   3  20     1028.97      862.49    129.21 o 
  -1   3  20     1030.08     1025.17     96.30 o 
   0   3  20      905.08      934.38     94.40 o 
   1   3  20     2043.93     2020.29    127.81 o 
   2   3  20       11.40        2.48     55.87 o 
   3   3  20      909.90      916.03    100.60 o 
   4   3  20        3.43      -65.22     55.49 o 
   5   3  20      899.66      975.81    173.11 o 
   6   3  20       39.03      -31.32     83.11 o 
  -8   4  20      263.41      163.06     66.54 o 
  -7   4  20      873.31      776.87     93.20 o 
  -6   4  20      435.14      471.51     80.34 o 
  -5   4  20     1125.39     1102.77    136.45 o 
  -4   4  20      580.26      538.28     78.48 o 
  -3   4  20     1224.10     1376.58    129.50 o 
  -2   4  20      447.09      438.90    135.63 o 
  -1   4  20      843.39      821.70    101.19 o 
   0   4  20      441.35      433.05     59.84 o 
   1   4  20      212.56      187.55     85.10 o 
   2   4  20      159.86      183.11     53.15 o 
   3   4  20       11.23      -15.43     42.44 o 
   4   4  20       68.30      -13.19     48.91 o 
  -5   5  20      222.65      141.16    112.12 o 
  -4   5  20       21.83        7.36     83.05 o 
  -3   5  20      305.18      384.63     76.10 o 
  -2   5  20       73.38       39.59     58.24 o 
  -1   5  20      603.00      638.76     86.11 o 
   0   5  20      137.93      237.16     65.11 o 
   1   5  20      308.86      339.91     72.97 o 
  -7   0  21      731.01      667.16    116.29 o 
  -5   0  21     1239.26     1121.96    135.63 o 
  -3   0  21      389.70      389.32    102.13 o 
  -1   0  21      221.88      145.87     88.36 o 
   1   0  21       59.39       85.95     87.22 o 
   3   0  21       69.75       64.09     96.45 o 
   5   0  21       34.89       27.18     95.56 o 
 -10   1  21      651.94      626.36     85.14 o 
  -9   1  21      533.14      398.69     75.08 o 
  -8   1  21      510.08      559.09    113.76 o 
  -7   1  21      200.16      148.15     92.91 o 
  -6   1  21      704.67      883.35     86.71 o 
  -5   1  21       89.27      126.66     56.91 o 
  -4   1  21      373.76      319.46     69.90 o 
  -3   1  21       20.31      -22.92     52.20 o 
  -2   1  21       40.54      125.65     72.05 o 
  -1   1  21      849.06      739.46     87.54 o 
   0   1  21        3.14      -44.10     55.74 o 
   1   1  21      782.58      924.07     98.49 o 
   2   1  21       38.36       68.67     60.93 o 
   3   1  21      704.57      769.25     98.09 o 
   4   1  21       73.97       35.46     63.68 o 
   5   1  21      665.93      713.24    101.28 o 
   6   1  21       47.11       11.64     69.07 o 
  -9   2  21       22.17      -10.23     53.20 o 
  -8   2  21       10.44       59.78     57.37 o 
  -7   2  21      769.19      745.27     87.79 o 
  -6   2  21      399.11      497.08     74.91 o 
  -5   2  21     1946.20     2171.37    182.53 o 
  -4   2  21      660.02      617.06     81.14 o 
  -3   2  21     1726.47     1963.93    204.40 o 
  -2   2  21      969.46      993.56     98.09 o 
  -1   2  21     1302.87     1335.90    110.24 o 
   0   2  21      467.72      442.40     78.77 o 
   1   2  21      536.68      665.43     89.89 o 
   2   2  21       73.47      151.30     68.74 o 
   3   2  21      278.03      284.01     80.03 o 
   4   2  21       68.57       -2.64     63.56 o 
   5   2  21        5.28      -25.08     67.57 o 
  -8   3  21        0.77       -0.45     51.43 o 
  -7   3  21      626.40      758.86     89.71 o 
  -6   3  21        2.87       36.36     51.93 o 
  -5   3  21      510.98      476.85     75.84 o 
  -4   3  21       25.47      -65.24     43.49 o 
  -3   3  21      231.36      174.44     93.79 o 
  -2   3  21      137.89       88.10     81.78 o 
  -1   3  21       43.01       39.85     59.26 o 
   0   3  21      158.80      156.63    147.70 o 
   1   3  21      215.87      168.38     71.23 o 
   2   3  21      397.13      458.69     85.61 o 
   3   3  21      360.51      350.02     80.75 o 
   4   3  21      457.46      243.30     78.84 o 
  -6   4  21      432.73      454.27     81.75 o 
  -5   4  21      114.40       92.83     59.84 o 
  -4   4  21      352.76      300.00     69.70 o 
  -3   4  21      132.19       71.87     56.43 o 
  -2   4  21      472.13      337.26     92.72 o 
  -1   4  21       20.10      -28.19     81.66 o 
   0   4  21       43.77      -11.63     83.17 o 
   1   4  21       42.52       37.85     63.88 o 
   2   4  21        3.10      104.93     65.56 o 
  -8   0  22        2.12      120.84     91.90 o 
  -6   0  22       69.09      -80.52     76.98 o 
  -4   0  22       23.17        3.16     86.46 o 
  -2   0  22        9.78       53.22     81.40 o 
   0   0  22       18.37       25.79     85.58 o 
   2   0  22       91.69      -24.27     85.83 o 
   4   0  22      132.24       77.61    103.52 o 
  -8   1  22      611.72      572.86    117.81 o 
  -7   1  22      884.33      961.30    139.30 o 
  -6   1  22      823.40      837.96     92.19 o 
  -5   1  22     1029.61     1159.85    103.67 o 
  -4   1  22      193.32      281.62     72.85 o 
  -3   1  22      299.96      350.02     75.74 o 
  -2   1  22       62.92      118.65     63.56 o 
  -1   1  22        0.28       37.64     90.25 o 
   0   1  22       17.55       52.88     80.39 o 
   1   1  22      307.80      260.54     76.84 o 
   2   1  22       14.04       24.76     63.78 o 
   3   1  22      397.62      327.09     87.09 o 
   4   1  22      136.91       41.42     72.01 o 
  -8   2  22       12.26       14.57     55.12 o 
  -7   2  22        6.40      -71.17     81.91 o 
  -6   2  22      161.21      115.28     97.71 o 
  -5   2  22      186.72       54.48     87.60 o 
  -4   2  22     1343.23     1711.64    174.18 o 
  -3   2  22      377.27      368.05     77.78 o 
  -2   2  22     2431.52     2750.95    147.25 o 
  -1   2  22      498.13      499.40     87.42 o 
   0   2  22     2968.79     3316.22    164.24 o 
   1   2  22      925.30      909.20    104.54 o 
   2   2  22     1964.87     2183.84    286.49 o 
   3   2  22      452.76      277.60    195.74 o 
  -6   3  22      893.18     1032.99    102.27 o 
  -5   3  22       80.25       10.37     87.72 o 
  -4   3  22      684.57      683.85    132.09 o 
  -3   3  22       28.01      -29.33     76.47 o 
  -2   3  22      115.84      116.42     96.19 o 
  -1   3  22       76.95       13.46     63.81 o 
   0   3  22       94.67       40.90     66.50 o 
   1   3  22       23.75       53.10     68.53 o 
   2   3  22       94.03       89.03    108.20 o 
  -7   0  23      822.24      715.70    131.59 o 
  -5   0  23      107.55       75.34     92.53 o 
  -3   0  23       72.10       20.22     91.26 o 
  -1   0  23        1.62       80.52     94.30 o 
   1   0  23      139.85      194.16    109.59 o 
  -6   1  23      113.20      195.67    105.29 o 
  -5   1  23      621.32      781.09    107.89 o 
  -4   1  23       72.96      -16.97     62.24 o 
  -3   1  23      820.37      721.55     94.34 o 
  -2   1  23       33.80       45.47     58.88 o 
  -1   1  23      491.99      666.17     92.09 o 
   0   1  23        1.93       -3.39     63.29 o 
   1   1  23      376.37      326.97     84.43 o 
   2   1  23       99.12       93.74     97.58 o 
  -5   2  23        8.81       16.69     92.78 o 
  -4   2  23       47.09       42.35     91.14 o 
  -3   2  23      248.40      217.01    126.72 o 
  -2   2  23       62.34       73.17     65.24 o 
  -1   2  23      682.24      587.67     92.06 o 
   0   2  23      213.05      196.70     79.07 o 
   1   2  23      721.10      842.72    104.30 o 
                                                 
